# Supplementary material for: 1-(2,4-Dichloro­phen­yl)-3-[4-(dimethyl­amino)phen­yl]prop-2-enone
Source: Acta Crystallogr Sect E Struct Rep Online. 2009 May 14;65(Pt 6):o1266. doi: 10.1107/S1600536809015177 (PMC2969683; doi:10.1107/S1600536809015177)
Supplement: Supplementary file 1 [file e-65-o1266-sup1.cif]

##############################################################################
###                                                                        ###
###        Electronic paper (Acta Crystallographica Section E)             ###
###                                                                        ###
##############################################################################
#                                                                            #
# This CIF contains the data in a paper accepted for publication in Acta     #
# Crystallographica Section E. It conforms to the requirements of Notes      #
# for Authors for Section E, and has been peer reviewed under the auspices   #
# of the IUCr Commission on Journals.                                        #
#                                                                            #
# Full details of the Crystallographic Information File format               #
# are given in the paper "The Crystallographic Information File (CIF):       #
# a New Standard Archive File for Crystallography" by S. R. Hall, F. H.      #
# Allen and I. D. Brown [Acta Cryst. (1991), A47, 655-685].                  #
#                                                                            #
# The current version of the core CIF dictionary is obtainable from          #
# ftp://ftp.iucr.org/pub/cif_core.dic. The current version number is 2.4.    #
#                                                                            #
# Software is freely available for graphical display of the structure(s) in  #
# this CIF.  For information consult the CIF home page http://www.iucr.org/  #
# cif/home.html                                                              #
#                                                                            #
# This file may be used for bona fide research purposes within the           #
# scientific community so long as proper attribution is given to the journal # 
# article from which it was obtained.                                        #
#                                                                            #
##############################################################################
                                             
data_global
_audit_creation_method     'SHELXL-97'
_journal_date_recd_electronic     2009-03-16
_journal_date_accepted     2009-04-23
_journal_name_full     'Acta Crystallographica, Section E'
_journal_year     2009
_journal_volume     65
_journal_issue      6
_journal_page_first     o1266
_journal_page_last     o1266
_journal_paper_category     QO
_journal_coeditor_code     BI2360
_publ_contact_author_name
;
'Brinda.S'
;
_publ_contact_author_address
;
Solid State and Structural Chemistry Unit
Indian Institute of Science
Bangalore 560 012, Karnataka
India
;
_publ_contact_author_email     brinda@sscu.iisc.ernet.in
_publ_contact_author_fax     '(91)80 2360 1310'
_publ_contact_author_phone     '(91)80 2293 2796'
_publ_section_title
;
1-(2,4-Dichlorophenyl)-3-[4-(dimethylamino)phenyl]prop-2-enone
;
loop_
    _publ_author_name
    _publ_author_address
    'Navin N. Bappalige'
;
Department of Physics
Mangalore University
Mangalagangothri
Mangalore 574 199
India
;
    'Brinda'
;
Solid State and Structural Chemistry Unit
Indian Institute of Science
Bangalore 560 012
India
;
    'Y. Narayana'
;
Department of Physics
Mangalore University
Mangalagangothri
Mangalore 574 199
India
;
    'V. Upadyaya'
;
Department of Physics
Manipal Institute of Technology
Manipal 576 104
India
;
data_I
_chemical_name_systematic
;
1-(2,4-Dichlorophenyl)-3-[4-(dimethylamino)phenyl]prop-2-enone
;
_chemical_name_common     ?
_chemical_formula_moiety     'C17 H15 Cl2 N O'
_chemical_formula_sum     'C17 H15 Cl2 N O'
_chemical_formula_structural     'C17 H15 Cl2 N O'
_chemical_formula_iupac     'C17 H15 Cl2 N O'
_chemical_formula_weight     320.20
_chemical_melting_point     ?
_symmetry_cell_setting     monoclinic
_symmetry_space_group_name_H-M     'P 21/c'
_symmetry_space_group_name_Hall     '-P 2ybc'
loop_
    _symmetry_equiv_pos_site_id
    _symmetry_equiv_pos_as_xyz
    1 x,y,z
    2 -x,1/2+y,1/2-z
    3 -x,-y,-z
    4 x,1/2-y,1/2+z
_cell_length_a     8.5741(19)
_cell_length_b     12.706(3)
_cell_length_c     14.671(3)
_cell_angle_alpha     90
_cell_angle_beta     102.645(4)
_cell_angle_gamma     90
_cell_volume     1559.5(6)
_cell_formula_units_Z     4
_cell_measurement_reflns_used     3980
_cell_measurement_theta_min     2.0
_cell_measurement_theta_max     26.0
_cell_measurement_temperature     290(2)
_cell_special_details
;
;
_exptl_crystal_description     block
_exptl_crystal_colour     orange
_exptl_crystal_size_max     0.25
_exptl_crystal_size_mid     0.15
_exptl_crystal_size_min     0.07
_exptl_crystal_size_rad     ?
_exptl_crystal_density_diffrn     1.364
_exptl_crystal_density_meas     ?
_exptl_crystal_density_method     'Not Measured'
_exptl_crystal_F_000     664
_exptl_absorpt_coefficient_mu     0.414
_exptl_absorpt_correction_type     multi-scan
_exptl_absorpt_process_details     '(SADABS; Sheldrick, 1996)'
_exptl_absorpt_correction_T_min     0.9230
_exptl_absorpt_correction_T_max     0.9716
_exptl_special_details
;
;
_diffrn_ambient_temperature     290(2)
_diffrn_radiation_type     'MoK\a'
_diffrn_radiation_wavelength     0.71073
_diffrn_radiation_source     'fine-focus sealed tube'
_diffrn_radiation_monochromator     graphite
_diffrn_measurement_device_type     'Bruker SMART APEX CCD area-detector'
_diffrn_measurement_method     '\f and \w'
_diffrn_reflns_number     11540
_diffrn_reflns_av_R_equivalents     0.0309
_diffrn_reflns_av_sigmaI/netI     0.0286
_diffrn_reflns_theta_min     2.14
_diffrn_reflns_theta_max     25.50
_diffrn_reflns_theta_full     25.5
_diffrn_measured_fraction_theta_max     0.999
_diffrn_measured_fraction_theta_full     0.999
_diffrn_reflns_limit_h_min     -10
_diffrn_reflns_limit_h_max     10
_diffrn_reflns_limit_k_min     -15
_diffrn_reflns_limit_k_max     15
_diffrn_reflns_limit_l_min     -16
_diffrn_reflns_limit_l_max     17
_diffrn_standards_number     0
_diffrn_standards_interval_count     .
_diffrn_standards_interval_time     .
_diffrn_standards_decay_%     ?
_refine_special_details
;
Refinement of <i>F</i>^2^ against ALL reflections. The weighted <i>R</i>-factor
<i>wR</i> and goodness of fit <i>S</i> are based on <i>F</i>^2^, conventional
<i>R</i>-factors <i>R</i> are based on <i>F</i>, with <i>F</i> set to zero for
negative <i>F</i>^2^. The threshold expression of <i>F</i>^2^ >
\s(<i>F</i>^2^) is used only for calculating <i>R</i>-factors(gt) <i>etc</i>.
and is not relevant to the choice of reflections for refinement.
<i>R</i>-factors based on <i>F</i>^2^ are statistically about twice as large
as those based on <i>F</i>, and <i>R</i>- factors based on ALL data will be
even larger.
;
_reflns_number_total     2908
_reflns_number_gt     2039
_reflns_threshold_expression     I>2\s(I)
_refine_ls_structure_factor_coef     Fsqd
_refine_ls_matrix_type     full
_refine_ls_R_factor_all     0.0689
_refine_ls_R_factor_gt     0.0424
_refine_ls_wR_factor_gt     0.0968
_refine_ls_wR_factor_ref     0.1062
_refine_ls_goodness_of_fit_ref     1.03
_refine_ls_restrained_S_all     1.03
_refine_ls_number_reflns     2908
_refine_ls_number_parameters     192
_refine_ls_number_restraints     0
_refine_ls_hydrogen_treatment     constr
_refine_ls_weighting_scheme     calc
_refine_ls_weighting_details
         'calc w=1/[\s^2^(Fo^2^)+(0.0505P)^2^+0.1972P] where P=(Fo^2^+2Fc^2^)/3'
_atom_sites_solution_hydrogens     geom
_atom_sites_solution_primary     direct
_atom_sites_solution_secondary     difmap
_refine_ls_shift/su_max     0
_refine_ls_shift/su_mean     0
_refine_diff_density_max     0.203
_refine_diff_density_min     -0.173
_refine_ls_extinction_method     none
_refine_ls_extinction_coef     ?
loop_
    _atom_type_symbol
    _atom_type_description
    _atom_type_scat_dispersion_real
    _atom_type_scat_dispersion_imag
    _atom_type_scat_source
    O O 0.0106 0.0060 'International Tables Vol C Tables 4.2.6.8 and 6.1.1.4'
    N N 0.0061 0.0033 'International Tables Vol C Tables 4.2.6.8 and 6.1.1.4'
    Cl Cl 0.1484 0.1585 'International Tables Vol C Tables 4.2.6.8 and 6.1.1.4'
    H H 0.0000 0.0000 'International Tables Vol C Tables 4.2.6.8 and 6.1.1.4'
    C C 0.0033 0.0016 'International Tables Vol C Tables 4.2.6.8 and 6.1.1.4'
_computing_data_collection     'SMART (Bruker, 2004)'
_computing_cell_refinement     'SAINT (Bruker, 2004)'
_computing_data_reduction     'SAINT (Bruker, 2004)'
_computing_structure_solution     'SHELXS97 (Sheldrick, 2008)'
_computing_structure_refinement     'SHELXL97 (Sheldrick, 2008)'
_computing_molecular_graphics
;
ORTEP-3 for Windows (Farrugia, 1997) and
CAMERON (Watkin <i>et al.</i>, 1993)
;
_computing_publication_material     'PLATON (Spek, 2009)'
loop_
    _atom_site_type_symbol
    _atom_site_label
    _atom_site_fract_x
    _atom_site_fract_y
    _atom_site_fract_z
    _atom_site_U_iso_or_equiv
    _atom_site_adp_type
    _atom_site_calc_flag
    _atom_site_refinement_flags
    _atom_site_occupancy
    _atom_site_disorder_assembly
    _atom_site_disorder_group
    Cl Cl1 0.42606(8) -0.03118(5) 0.21634(5) 0.0704(2) Uani d . 1 . .
    Cl Cl2 0.33039(10) 0.29372(6) 0.42942(5) 0.0851(3) Uani d . 1 . .
    C C13 0.2618(2) 0.71607(15) -0.03057(14) 0.0421(5) Uani d . 1 . .
    C C10 0.1972(2) 0.54646(15) 0.08139(14) 0.0414(5) Uani d . 1 . .
    C C9 0.1721(2) 0.45849(17) 0.13874(15) 0.0461(5) Uani d . 1 . .
    H H9 0.2244 0.3964 0.1299 0.055 Uiso calc R 1 . .
    C C15 0.2754(2) 0.53119(16) 0.00809(15) 0.0459(5) Uani d . 1 . .
    H H15 0.3078 0.4636 -0.0037 0.055 Uiso calc R 1 . .
    C C8 0.0829(3) 0.45512(17) 0.20297(16) 0.0508(6) Uani d . 1 . .
    H H8 0.0247 0.5151 0.2101 0.061 Uiso calc R 1 . .
    N N1 0.2898(2) 0.79802(13) -0.08543(13) 0.0518(5) Uani d . 1 . .
    C C12 0.1844(3) 0.73163(16) 0.04341(14) 0.0481(5) Uani d . 1 . .
    H H12 0.1548 0.7993 0.0568 0.058 Uiso calc R 1 . .
    C C6 0.1595(2) 0.26655(16) 0.25224(16) 0.0469(5) Uani d . 1 . .
    C C3 0.3204(3) 0.08209(17) 0.23089(17) 0.0509(6) Uani d . 1 . .
    C C14 0.3057(2) 0.61262(16) -0.04685(14) 0.0456(5) Uani d . 1 . .
    H H14 0.3561 0.599 -0.0957 0.055 Uiso calc R 1 . .
    C C4 0.3608(3) 0.13662(17) 0.31339(16) 0.0519(6) Uani d . 1 . .
    H H4 0.4425 0.1129 0.3616 0.062 Uiso calc R 1 . .
    C C11 0.1517(2) 0.64926(17) 0.09597(15) 0.0476(5) Uani d . 1 . .
    H H11 0.0972 0.6622 0.1431 0.057 Uiso calc R 1 . .
    C C7 0.0693(3) 0.36611(18) 0.26236(17) 0.0547(6) Uani d . 1 . .
    O O1 -0.0115(2) 0.37083(15) 0.32101(14) 0.0849(6) Uani d . 1 . .
    C C5 0.2780(3) 0.22710(17) 0.32357(15) 0.0501(5) Uani d . 1 . .
    C C2 0.2015(3) 0.11710(19) 0.15886(17) 0.0576(6) Uani d . 1 . .
    H H2 0.1737 0.079 0.1036 0.069 Uiso calc R 1 . .
    C C17 0.2722(3) 0.90604(18) -0.05879(18) 0.0685(7) Uani d . 1 . .
    H H17A 0.1625 0.9193 -0.0574 0.103 Uiso calc R 1 . .
    H H17B 0.304 0.9521 -0.1033 0.103 Uiso calc R 1 . .
    H H17C 0.3383 0.9185 0.0021 0.103 Uiso calc R 1 . .
    C C16 0.3630(3) 0.77905(19) -0.16414(17) 0.0665(7) Uani d . 1 . .
    H H16A 0.4725 0.7587 -0.1417 0.1 Uiso calc R 1 . .
    H H16B 0.3584 0.8422 -0.2006 0.1 Uiso calc R 1 . .
    H H16C 0.3064 0.7238 -0.2022 0.1 Uiso calc R 1 . .
    C C1 0.1244(3) 0.20911(18) 0.16968(17) 0.0577(6) Uani d . 1 . .
    H H1 0.046 0.2339 0.1202 0.069 Uiso calc R 1 . .
loop_
    _atom_site_aniso_label
    _atom_site_aniso_U_11
    _atom_site_aniso_U_22
    _atom_site_aniso_U_33
    _atom_site_aniso_U_12
    _atom_site_aniso_U_13
    _atom_site_aniso_U_23
    Cl1 0.0823(5) 0.0539(4) 0.0800(5) 0.0084(3) 0.0288(4) 0.0038(3)
    Cl2 0.1090(6) 0.0798(5) 0.0577(4) 0.0164(4) -0.0008(4) -0.0118(3)
    C13 0.0447(12) 0.0425(12) 0.0377(11) -0.0018(9) 0.0062(9) 0.0013(9)
    C10 0.0437(11) 0.0407(12) 0.0406(12) 0.0008(9) 0.0110(10) 0.0024(9)
    C9 0.0442(12) 0.0439(12) 0.0499(13) 0.0026(9) 0.0098(10) 0.0023(10)
    C15 0.0531(13) 0.0363(11) 0.0508(13) 0.0034(10) 0.0166(11) -0.0031(10)
    C8 0.0476(12) 0.0472(13) 0.0604(15) 0.0057(10) 0.0178(11) 0.0116(11)
    N1 0.0671(12) 0.0415(10) 0.0496(11) -0.0017(9) 0.0187(9) 0.0063(8)
    C12 0.0629(14) 0.0365(11) 0.0466(13) 0.0078(10) 0.0158(11) 0.0002(9)
    C6 0.0451(12) 0.0426(12) 0.0546(14) -0.0054(10) 0.0142(11) 0.0104(10)
    C3 0.0543(14) 0.0443(13) 0.0585(15) -0.0036(10) 0.0219(12) 0.0083(11)
    C14 0.0524(13) 0.0448(12) 0.0430(12) 0.0010(10) 0.0176(10) -0.0010(10)
    C4 0.0545(13) 0.0502(13) 0.0496(14) 0.0017(11) 0.0081(11) 0.0124(11)
    C11 0.0556(13) 0.0496(13) 0.0413(12) 0.0050(10) 0.0189(10) 0.0009(10)
    C7 0.0451(12) 0.0573(14) 0.0645(15) -0.0020(11) 0.0181(12) 0.0118(12)
    O1 0.0906(13) 0.0778(13) 0.1068(15) 0.0194(10) 0.0665(12) 0.0326(11)
    C5 0.0550(13) 0.0484(13) 0.0480(13) -0.0035(11) 0.0135(11) 0.0069(10)
    C2 0.0610(15) 0.0550(15) 0.0539(14) -0.0095(12) 0.0061(12) -0.0027(11)
    C17 0.0926(19) 0.0432(14) 0.0702(17) -0.0039(13) 0.0186(15) 0.0076(12)
    C16 0.0852(18) 0.0624(16) 0.0571(15) -0.0086(13) 0.0268(14) 0.0111(12)
    C1 0.0508(13) 0.0598(15) 0.0562(15) -0.0032(12) -0.0019(11) 0.0079(12)
_geom_special_details
;
All e.s.d.'s (except the e.s.d. in the dihedral angle between two l.s. planes)
are estimated using the full covariance matrix. The cell e.s.d.'s are taken
into account individually in the estimation of e.s.d.'s in distances, angles
and torsion angles; correlations between e.s.d.'s in cell parameters are only
used when they are defined by crystal symmetry. An approximate (isotropic)
treatment of cell e.s.d.'s is used for estimating e.s.d.'s involving l.s.
planes.
;
loop_
    _geom_bond_atom_site_label_1
    _geom_bond_atom_site_label_2
    _geom_bond_site_symmetry_2
    _geom_bond_distance
    _geom_bond_publ_flag
    Cl1 C3 . 1.738(2) ?
    Cl2 C5 . 1.739(2) ?
    C13 N1 . 1.369(2) ?
    C13 C14 . 1.402(3) ?
    C13 C12 . 1.405(3) ?
    C10 C11 . 1.393(3) ?
    C10 C15 . 1.400(3) ?
    C10 C9 . 1.443(3) ?
    C9 C8 . 1.338(3) ?
    C9 H9 . 0.930 ?
    C15 C14 . 1.371(3) ?
    C15 H15 . 0.930 ?
    C8 C7 . 1.448(3) ?
    C8 H8 . 0.930 ?
    N1 C17 . 1.444(3) ?
    N1 C16 . 1.450(3) ?
    C12 C11 . 1.365(3) ?
    C12 H12 . 0.930 ?
    C6 C5 . 1.383(3) ?
    C6 C1 . 1.389(3) ?
    C6 C7 . 1.507(3) ?
    C3 C4 . 1.372(3) ?
    C3 C2 . 1.372(3) ?
    C14 H14 . 0.930 ?
    C4 C5 . 1.376(3) ?
    C4 H4 . 0.9300 ?
    C11 H11 . 0.930 ?
    C7 O1 . 1.218(3) ?
    C2 C1 . 1.369(3) ?
    C2 H2 . 0.930 ?
    C17 H17A . 0.960 ?
    C17 H17B . 0.960 ?
    C17 H17C . 0.960 ?
    C16 H16A . 0.960 ?
    C16 H16B . 0.960 ?
    C16 H16C . 0.960 ?
    C1 H1 . 0.930 ?
loop_
    _geom_angle_atom_site_label_1
    _geom_angle_atom_site_label_2
    _geom_angle_atom_site_label_3
    _geom_angle_site_symmetry_1
    _geom_angle_site_symmetry_3
    _geom_angle
    _geom_angle_publ_flag
    N1 C13 C14 . . 121.63(18) ?
    N1 C13 C12 . . 121.38(18) ?
    C14 C13 C12 . . 116.97(18) ?
    C11 C10 C15 . . 116.45(18) ?
    C11 C10 C9 . . 123.63(19) ?
    C15 C10 C9 . . 119.89(18) ?
    C8 C9 C10 . . 128.1(2) ?
    C8 C9 H9 . . 116.0 ?
    C10 C9 H9 . . 116.0 ?
    C14 C15 C10 . . 122.09(19) ?
    C14 C15 H15 . . 119.0 ?
    C10 C15 H15 . . 119.0 ?
    C9 C8 C7 . . 125.7(2) ?
    C9 C8 H8 . . 117.2 ?
    C7 C8 H8 . . 117.2 ?
    C13 N1 C17 . . 121.42(18) ?
    C13 N1 C16 . . 120.27(18) ?
    C17 N1 C16 . . 117.56(18) ?
    C11 C12 C13 . . 121.25(19) ?
    C11 C12 H12 . . 119.4 ?
    C13 C12 H12 . . 119.4 ?
    C5 C6 C1 . . 116.9(2) ?
    C5 C6 C7 . . 122.5(2) ?
    C1 C6 C7 . . 120.6(2) ?
    C4 C3 C2 . . 121.1(2) ?
    C4 C3 Cl1 . . 119.27(18) ?
    C2 C3 Cl1 . . 119.55(19) ?
    C15 C14 C13 . . 120.99(19) ?
    C15 C14 H14 . . 119.5 ?
    C13 C14 H14 . . 119.5 ?
    C3 C4 C5 . . 118.8(2) ?
    C3 C4 H4 . . 120.6 ?
    C5 C4 H4 . . 120.6 ?
    C12 C11 C10 . . 122.21(19) ?
    C12 C11 H11 . . 118.9 ?
    C10 C11 H11 . . 118.9 ?
    O1 C7 C8 . . 121.3(2) ?
    O1 C7 C6 . . 119.6(2) ?
    C8 C7 C6 . . 119.03(19) ?
    C4 C5 C6 . . 122.1(2) ?
    C4 C5 Cl2 . . 117.72(18) ?
    C6 C5 Cl2 . . 120.17(18) ?
    C1 C2 C3 . . 118.9(2) ?
    C1 C2 H2 . . 120.5 ?
    C3 C2 H2 . . 120.5 ?
    N1 C17 H17A . . 109.5 ?
    N1 C17 H17B . . 109.5 ?
    H17A C17 H17B . . 109.5 ?
    N1 C17 H17C . . 109.5 ?
    H17A C17 H17C . . 109.5 ?
    H17B C17 H17C . . 109.5 ?
    N1 C16 H16A . . 109.5 ?
    N1 C16 H16B . . 109.5 ?
    H16A C16 H16B . . 109.5 ?
    N1 C16 H16C . . 109.5 ?
    H16A C16 H16C . . 109.5 ?
    H16B C16 H16C . . 109.5 ?
    C2 C1 C6 . . 122.1(2) ?
    C2 C1 H1 . . 118.9 ?
    C6 C1 H1 . . 118.9 ?
loop_
    _geom_torsion_atom_site_label_1
    _geom_torsion_atom_site_label_2
    _geom_torsion_atom_site_label_3
    _geom_torsion_atom_site_label_4
    _geom_torsion_site_symmetry_1
    _geom_torsion_site_symmetry_2
    _geom_torsion_site_symmetry_3
    _geom_torsion_site_symmetry_4
    _geom_torsion
    _geom_torsion_publ_flag
    C11 C10 C9 C8 . . . . 11.4(4) ?
    C15 C10 C9 C8 . . . . -170.5(2) ?
    C11 C10 C15 C14 . . . . -0.1(3) ?
    C9 C10 C15 C14 . . . . -178.3(2) ?
    C10 C9 C8 C7 . . . . -176.3(2) ?
    C14 C13 N1 C17 . . . . -168.4(2) ?
    C12 C13 N1 C17 . . . . 13.1(3) ?
    C14 C13 N1 C16 . . . . 1.6(3) ?
    C12 C13 N1 C16 . . . . -177.0(2) ?
    N1 C13 C12 C11 . . . . 177.7(2) ?
    C14 C13 C12 C11 . . . . -0.9(3) ?
    C10 C15 C14 C13 . . . . 1.2(3) ?
    N1 C13 C14 C15 . . . . -179.3(2) ?
    C12 C13 C14 C15 . . . . -0.7(3) ?
    C2 C3 C4 C5 . . . . 0.9(3) ?
    Cl1 C3 C4 C5 . . . . 178.95(16) ?
    C13 C12 C11 C10 . . . . 2.1(3) ?
    C15 C10 C11 C12 . . . . -1.5(3) ?
    C9 C10 C11 C12 . . . . 176.6(2) ?
    C9 C8 C7 O1 . . . . 177.9(2) ?
    C9 C8 C7 C6 . . . . -0.9(3) ?
    C5 C6 C7 O1 . . . . -61.9(3) ?
    C1 C6 C7 O1 . . . . 117.2(3) ?
    C5 C6 C7 C8 . . . . 117.0(2) ?
    C1 C6 C7 C8 . . . . -64.0(3) ?
    C3 C4 C5 C6 . . . . -2.3(3) ?
    C3 C4 C5 Cl2 . . . . 179.29(16) ?
    C1 C6 C5 C4 . . . . 1.5(3) ?
    C7 C6 C5 C4 . . . . -179.42(19) ?
    C1 C6 C5 Cl2 . . . . 179.91(16) ?
    C7 C6 C5 Cl2 . . . . -1.0(3) ?
    C4 C3 C2 C1 . . . . 1.1(3) ?
    Cl1 C3 C2 C1 . . . . -176.93(17) ?
    C3 C2 C1 C6 . . . . -1.9(3) ?
    C5 C6 C1 C2 . . . . 0.6(3) ?
    C7 C6 C1 C2 . . . . -178.5(2) ?
loop_
    _geom_hbond_atom_site_label_D
    _geom_hbond_atom_site_label_H
    _geom_hbond_atom_site_label_A
    _geom_hbond_site_symmetry_A
    _geom_hbond_distance_DH
    _geom_hbond_distance_HA
    _geom_hbond_distance_DA
    _geom_hbond_angle_DHA
    _geom_hbond_publ_flag
    C12 H12 O1 2_555 0.93 2.55 3.252(3) 132 yes
    C4 H4 Cg1 2_645 0.93 2.95 3.784(3) 150 yes
