# Supplementary material for: 1-(2,4-Dichloro­phen­yl)-3-[4-(dimethyl­amino)phen­yl]prop-2-enone
Source: Acta Crystallogr Sect E Struct Rep Online. 2009 May 14;65(Pt 6):o1266. doi: 10.1107/S1600536809015177 (PMC2969683; doi:10.1107/S1600536809015177)
Supplement: Supplementary file 2 [file e-65-o1266-Isup2.hkl]

#
# h,k,l, Fc-squared, Fo-squared, sigma(Fo-squared) and status flag
#
data_I
_shelx_title ' nvd_m in P2(1)/c'
_shelx_refln_list_code          4
_shelx_F_calc_maximum      260.81
_exptl_crystal_F_000       664.00
_reflns_d_resolution_high  0.8255
 
loop_
 _symmetry_equiv_pos_as_xyz
 'x, y, z'
 '-x, y+1/2, -z+1/2'
 '-x, -y, -z'
 'x, -y-1/2, z-1/2'
 
_cell_length_a     8.5741
_cell_length_b    12.7060
_cell_length_c    14.6707
_cell_angle_alpha  90.000
_cell_angle_beta  102.645
_cell_angle_gamma  90.000
 
_shelx_F_squared_multiplier     1.000
 
loop_
 _refln_index_h
 _refln_index_k
 _refln_index_l
 _refln_F_squared_calc
 _refln_F_squared_meas
 _refln_F_squared_sigma
 _refln_observed_status
   1   0   0      101.78       71.51      3.28 o
   2   0   0    19241.02    20037.01     89.88 o
   3   0   0     2761.17     2712.98     20.96 o
   4   0   0      326.22      286.75      7.77 o
   5   0   0       73.76       68.54      5.63 o
   6   0   0      196.31      180.25     11.09 o
   7   0   0      291.89      262.65     14.50 o
   8   0   0      262.26      255.69     15.32 o
   9   0   0       35.16       24.68      7.56 o
  10   0   0        0.19        0.00      6.68 o
   1   1   0       97.07      102.94      2.28 o
   2   1   0      118.45      110.25      2.77 o
   3   1   0      862.99      887.34      8.28 o
   4   1   0      551.34      567.07      7.56 o
   5   1   0      554.07      578.10      9.31 o
   6   1   0        6.37        5.56      3.44 o
   7   1   0       29.82       23.41      4.45 o
   8   1   0       87.94       85.75      6.90 o
   9   1   0        0.00        4.42      4.20 o
  10   1   0        0.86        0.00      4.49 o
   0   2   0     2353.95     2350.47     32.91 o
   1   2   0      383.22      407.03      4.50 o
   2   2   0     4457.21     4644.47     20.60 o
   3   2   0     1113.33     1162.05     23.70 o
   4   2   0      117.77      108.75      3.70 o
   5   2   0      708.49      725.10      9.62 o
   6   2   0      580.08      587.10     11.68 o
   7   2   0        1.04        0.20      4.05 o
   8   2   0      140.37      152.61      8.74 o
   9   2   0       14.31       12.99      6.63 o
  10   2   0       18.66       18.07      5.36 o
   1   3   0      817.26      871.73      7.66 o
   2   3   0     1055.19     1041.29      9.16 o
   3   3   0        3.38        3.34      1.75 o
   4   3   0        0.45        1.52      1.73 o
   5   3   0        0.24        1.24      2.55 o
   6   3   0      412.37      411.53     10.21 o
   7   3   0        0.05        1.70      3.69 o
   8   3   0      100.52       93.25      8.05 o
   9   3   0        0.66        1.29      6.16 o
   0   4   0     2684.10     2745.17     21.41 o
   1   4   0     2089.37     2096.54     13.43 o
   2   4   0      788.26      815.47      8.83 o
   3   4   0      663.03      738.57      9.14 o
   4   4   0       50.40       49.08      3.16 o
   5   4   0        0.95        2.10      2.60 o
   6   4   0       99.25      101.54      5.96 o
   7   4   0      185.90      183.24      9.27 o
   8   4   0        7.39       11.79      5.21 o
   9   4   0       10.49       12.43      5.21 o
   1   5   0      203.16      205.24      4.79 o
   2   5   0     2425.95     2502.33     16.95 o
   3   5   0       83.28       71.89      3.65 o
   4   5   0      752.73      731.44     10.40 o
   5   5   0      448.99      462.41     10.57 o
   6   5   0      199.03      180.94      7.72 o
   7   5   0       54.60       62.93      7.00 o
   8   5   0       17.64       18.79      5.58 o
   9   5   0       10.56       14.01      5.16 o
   0   6   0      646.36      743.84     13.44 o
   1   6   0       25.29       25.85      2.66 o
   2   6   0     1551.68     1707.75     20.01 o
   3   6   0        4.94        7.76      2.59 o
   4   6   0       93.39       98.71      4.70 o
   5   6   0       28.64       28.85      4.09 o
   6   6   0       51.97       45.29      6.07 o
   7   6   0        0.17        5.62      5.76 o
   8   6   0        6.27       11.01      5.35 o
   9   6   0        2.47        4.56      5.36 o
   1   7   0      317.02      368.11      7.46 o
   2   7   0      174.42      168.09      5.38 o
   3   7   0       58.68       52.63      3.75 o
   4   7   0      554.95      529.41      9.92 o
   5   7   0      279.69      297.44     11.39 o
   6   7   0        8.05       11.52      3.82 o
   7   7   0        0.64        0.00      4.18 o
   8   7   0       31.24       32.18      7.21 o
   9   7   0        4.63        9.04      5.39 o
   0   8   0       49.46       45.72      5.02 o
   1   8   0      185.55      182.73      5.95 o
   2   8   0      154.86      173.33      5.89 o
   3   8   0       24.29       21.29      3.93 o
   4   8   0       66.57       77.71      5.53 o
   5   8   0       78.98       70.84      6.55 o
   6   8   0        1.42        0.00      6.29 o
   7   8   0        0.80        8.16      4.97 o
   8   8   0        0.02        0.00      8.10 o
   1   9   0      139.61      126.10      5.43 o
   2   9   0      469.84      475.64     11.46 o
   3   9   0      205.69      193.60      8.02 o
   4   9   0      130.51      132.57      6.87 o
   5   9   0        0.02        0.00      3.91 o
   6   9   0       20.75       26.09      5.57 o
   7   9   0       12.43       18.65      5.42 o
   8   9   0        0.55        0.00      6.23 o
   0  10   0        0.47        2.34      4.23 o
   1  10   0      196.83      199.45      8.19 o
   2  10   0      265.13      260.62      9.36 o
   3  10   0      560.62      577.73     13.68 o
   4  10   0       66.53       59.82      6.67 o
   5  10   0      267.57      302.50     12.38 o
   6  10   0        6.33        5.68      4.84 o
   7  10   0        8.96        0.85      7.50 o
   1  11   0       31.44       25.15      4.89 o
   2  11   0      287.48      277.75     10.07 o
   3  11   0        0.59        0.00      3.35 o
   4  11   0        0.21        0.00      5.24 o
   5  11   0      160.94      166.33     10.96 o
   6  11   0       68.95       85.03      7.82 o
   7  11   0        2.62        0.00      5.26 o
   0  12   0     1632.67     1613.98     53.15 o
   1  12   0        8.61        0.78      5.57 o
   2  12   0       27.51       22.55      7.28 o
   3  12   0       33.89       36.20      6.18 o
   4  12   0        9.62       12.30      6.07 o
   5  12   0        0.01       12.04      5.00 o
   6  12   0        5.65        3.06      4.97 o
   1  13   0       61.59       61.14      7.77 o
   2  13   0       29.85       42.31      7.14 o
   3  13   0       61.97       60.88      7.75 o
   4  13   0        6.66        2.79      5.23 o
   5  13   0        2.30        6.14      6.89 o
   0  14   0        5.51       14.89     12.12 o
   1  14   0       15.03       16.47      6.68 o
   2  14   0        8.50        6.97      7.15 o
   3  14   0       48.08       42.99      8.58 o
   4  14   0        5.76        2.27      6.28 o
   1  15   0        1.56       12.68     10.98 o
   2  15   0       21.93       24.37      6.86 o
 -10   1   1       53.60       46.64      6.47 o
  -9   1   1       22.28       20.39      4.57 o
  -8   1   1       30.24       28.67      4.76 o
  -7   1   1        0.00        0.69      3.60 o
  -6   1   1      100.92      101.56      5.17 o
  -5   1   1      178.07      171.43      5.00 o
  -4   1   1      744.08      700.73      8.71 o
  -3   1   1     2104.66     2116.67     13.49 o
  -2   1   1     3673.78     3801.84     16.07 o
  -1   1   1      133.41      107.53      2.45 o
   0   1   1      453.70      456.56      5.33 o
   1   1   1      735.91      726.22      6.89 o
   2   1   1    13644.75    14665.76     44.95 o
   3   1   1        2.85        2.57      2.17 o
   4   1   1      577.65      508.25      6.71 o
   5   1   1       43.55       40.59      3.60 o
   6   1   1        9.03        6.18      3.60 o
   7   1   1        0.09        0.00      4.13 o
   8   1   1        0.02        2.43      3.69 o
   9   1   1       20.28       16.36      4.88 o
 -10   2   1        1.16        6.27      5.71 o
  -9   2   1       13.97        4.17      4.71 o
  -8   2   1       41.85       52.91      5.98 o
  -7   2   1       96.59      105.92      7.02 o
  -6   2   1      171.33      187.62      6.95 o
  -5   2   1       66.83       71.38      3.60 o
  -4   2   1      154.64      146.83      4.83 o
  -3   2   1       23.89       25.15      2.25 o
  -2   2   1     7279.95     7678.81     33.28 o
  -1   2   1     5964.51     6268.86     23.43 o
   0   2   1        1.17        0.70      0.95 o
   1   2   1       54.01       44.00      2.20 o
   2   2   1     3190.80     3317.36     15.74 o
   3   2   1      499.01      493.33      5.96 o
   4   2   1       53.58       51.29      2.53 o
   5   2   1      302.97      279.71      7.95 o
   6   2   1       78.91       80.39      6.05 o
   7   2   1       15.20       22.30      4.45 o
   8   2   1       11.77        6.57      3.99 o
   9   2   1        0.00        0.00      3.61 o
 -10   3   1        0.20        4.58      4.22 o
  -9   3   1       12.47       10.91      6.49 o
  -8   3   1       41.09       36.81      5.87 o
  -7   3   1       25.40       27.51      4.83 o
  -6   3   1      304.56      299.75      8.69 o
  -5   3   1      217.67      209.98      6.99 o
  -4   3   1      272.83      255.45      5.75 o
  -3   3   1       10.98        6.13      1.77 o
  -2   3   1      472.08      462.46      6.01 o
  -1   3   1       26.98       23.88      2.36 o
   0   3   1     3390.98     3461.16     16.75 o
   1   3   1      227.44      259.11      4.60 o
   2   3   1     4971.66     5184.43     22.26 o
   3   3   1     2913.75     2951.51     18.42 o
   4   3   1       51.74       41.95      2.58 o
   5   3   1        3.80        6.91      3.07 o
   6   3   1        0.53        2.36      3.57 o
   7   3   1        6.35        5.53      3.96 o
   8   3   1        0.36        6.35      4.07 o
   9   3   1        1.98        9.75      4.69 o
  -9   4   1       24.35       40.36      8.82 o
  -8   4   1        0.97        4.64      4.42 o
  -7   4   1       68.86       84.97      6.68 o
  -6   4   1      191.87      209.08      7.11 o
  -5   4   1      275.42      260.35      6.61 o
  -4   4   1      317.78      296.03      6.43 o
  -3   4   1     1163.36     1162.58     13.85 o
  -2   4   1      708.64      654.91      7.62 o
  -1   4   1     1718.81     1709.18     11.56 o
   0   4   1     1959.17     1970.30     12.74 o
   1   4   1      414.15      419.00      6.21 o
   2   4   1      521.42      546.13      7.45 o
   3   4   1        5.00        3.67      2.10 o
   4   4   1      172.63      195.28      5.27 o
   5   4   1       36.98       45.48      4.48 o
   6   4   1      302.21      285.42     11.87 o
   7   4   1       94.17      104.92      6.76 o
   8   4   1        0.02        0.00      6.45 o
   9   4   1        0.71        9.80      5.51 o
  -9   5   1       32.20       20.32      5.83 o
  -8   5   1        0.01        0.00      4.45 o
  -7   5   1      155.62      174.80      9.07 o
  -6   5   1        5.01        2.02      3.21 o
  -5   5   1       98.64       99.31      4.68 o
  -4   5   1     1941.58     1954.15     18.19 o
  -3   5   1     2570.78     2768.16     18.74 o
  -2   5   1      303.33      349.39      6.20 o
  -1   5   1     4141.09     4395.85     21.54 o
   0   5   1      440.98      425.69      6.58 o
   1   5   1       27.40       22.40      2.35 o
   2   5   1      143.82      128.70      4.32 o
   3   5   1      152.99      149.64      4.82 o
   4   5   1       89.72      105.57      4.52 o
   5   5   1     1305.32     1367.56     18.26 o
   6   5   1      386.33      395.97     11.06 o
   7   5   1       82.71       70.19      6.49 o
   8   5   1       53.01       56.11      7.57 o
   9   5   1       14.53       16.07     12.47 o
  -9   6   1       18.47       26.05      6.27 o
  -8   6   1       85.66      102.87      9.18 o
  -7   6   1        1.21        1.67      4.21 o
  -6   6   1        0.19        2.01      3.89 o
  -5   6   1      134.05      132.49      7.29 o
  -4   6   1      198.45      198.06      5.98 o
  -3   6   1     1130.96     1234.97     13.05 o
  -2   6   1       67.63       59.33      3.29 o
  -1   6   1      445.28      461.23      7.41 o
   0   6   1      855.95      806.44     13.39 o
   1   6   1     3561.35     3604.07     21.68 o
   2   6   1       84.25       66.53      4.03 o
   3   6   1       28.59       19.11      2.88 o
   4   6   1      857.88      819.29     11.74 o
   5   6   1      208.75      199.28      8.59 o
   6   6   1       40.72       50.72      5.25 o
   7   6   1        9.12       17.27      5.77 o
   8   6   1        4.48        2.67      9.59 o
   9   6   1        7.73        9.76      5.74 o
  -9   7   1        1.57        0.88      4.63 o
  -8   7   1        3.14        2.34      5.35 o
  -7   7   1       13.36       17.70      5.03 o
  -6   7   1        0.85        0.36      3.74 o
  -5   7   1       97.87       89.00      6.77 o
  -4   7   1       70.09       77.44      5.19 o
  -3   7   1      378.21      358.98      7.60 o
  -2   7   1       26.71       35.67      3.06 o
  -1   7   1      971.24      932.21     11.30 o
   0   7   1      824.52      835.17     10.90 o
   1   7   1       10.00        7.11      2.31 o
   2   7   1      945.35      925.25     12.00 o
   3   7   1      622.16      587.36     10.11 o
   4   7   1      524.44      549.92     11.73 o
   5   7   1      372.15      374.59     12.52 o
   6   7   1      250.97      281.96     11.46 o
   7   7   1       47.87       41.92      7.19 o
   8   7   1        0.30        0.09      5.74 o
  -8   8   1        7.34       12.62      8.39 o
  -7   8   1        1.41        5.79      3.73 o
  -6   8   1      268.24      241.06     10.81 o
  -5   8   1       46.58       52.00      6.37 o
  -4   8   1        8.83        4.65      3.35 o
  -3   8   1       81.59       77.74      5.24 o
  -2   8   1      367.60      342.75      9.39 o
  -1   8   1      510.76      485.73      9.26 o
   0   8   1     1718.36     1759.08     17.05 o
   1   8   1       26.01       21.26      3.04 o
   2   8   1       21.45       16.04      3.08 o
   3   8   1       84.84       93.48      5.02 o
   4   8   1        0.41        0.00      3.80 o
   5   8   1       23.56       16.21      6.65 o
   6   8   1      127.22      129.87      8.72 o
   7   8   1       75.82       82.27      9.13 o
   8   8   1       58.44       70.90      9.23 o
  -8   9   1       13.45        6.81      6.40 o
  -7   9   1        9.06       10.45      4.62 o
  -6   9   1       14.15       16.64      4.87 o
  -5   9   1       22.86       17.64      4.69 o
  -4   9   1       31.60       40.19      4.95 o
  -3   9   1       23.96       20.83      4.28 o
  -2   9   1      154.04      147.05      7.13 o
  -1   9   1       95.01      108.34      6.29 o
   0   9   1      234.68      230.22      7.21 o
   1   9   1        0.28        0.00      2.79 o
   2   9   1      259.16      244.93      7.45 o
   3   9   1       31.75       24.29      5.16 o
   4   9   1       20.09       32.14      5.14 o
   5   9   1        6.43        5.53      4.16 o
   6   9   1       46.92       38.45      6.19 o
   7   9   1        3.15        0.00      5.90 o
   8   9   1        0.01        0.93      6.13 o
  -7  10   1       56.31       48.77      6.71 o
  -6  10   1       38.45       51.28      6.30 o
  -5  10   1       14.76       16.92      4.91 o
  -4  10   1       11.16       12.64      3.76 o
  -3  10   1      213.35      218.89      8.88 o
  -2  10   1      327.93      333.77     10.52 o
  -1  10   1      149.70      161.02      7.66 o
   0  10   1      446.87      463.70     11.73 o
   1  10   1      390.55      376.93     10.69 o
   2  10   1       91.12       82.47      6.31 o
   3  10   1      178.73      168.73      8.02 o
   4  10   1       27.89       19.47      4.97 o
   5  10   1        0.25        0.00      4.24 o
   6  10   1        0.56        8.29      5.09 o
   7  10   1       25.30       22.53      6.22 o
  -7  11   1       40.69       42.01      6.78 o
  -6  11   1        4.20        6.66      4.88 o
  -5  11   1       41.56       41.40      6.25 o
  -4  11   1       34.05       42.68      5.42 o
  -3  11   1       44.40       61.55      6.74 o
  -2  11   1        0.89        0.00      3.89 o
  -1  11   1       65.48       61.91      5.86 o
   0  11   1      340.39      328.79     12.96 o
   1  11   1        0.08        0.00      5.09 o
   2  11   1     1103.46     1056.78     20.31 o
   3  11   1       36.88       28.67      6.44 o
   4  11   1        2.43        0.00      4.16 o
   5  11   1       49.92       63.79      9.58 o
   6  11   1        0.10        0.00      6.72 o
  -6  12   1        0.31        1.14      4.77 o
  -5  12   1        6.99        7.74      4.96 o
  -4  12   1       13.47       11.88      5.18 o
  -3  12   1       10.72        7.05      4.20 o
  -2  12   1       29.15       26.67      6.27 o
  -1  12   1      295.92      289.17     12.72 o
   0  12   1      102.38      111.90      8.82 o
   1  12   1      105.15      122.91      9.03 o
   2  12   1       82.47       97.38      8.31 o
   3  12   1        0.42        3.55      5.36 o
   4  12   1      108.07      108.20      9.43 o
   5  12   1       10.10        8.28      5.10 o
   6  12   1        2.86        0.00      6.15 o
  -5  13   1        8.27       13.73      5.18 o
  -4  13   1      190.76      171.15     12.76 o
  -3  13   1       29.47       31.14      6.59 o
  -2  13   1        1.25        8.26      5.60 o
  -1  13   1        0.03        0.05      5.48 o
   0  13   1       13.39       10.75      7.40 o
   1  13   1        0.71        9.68      6.00 o
   2  13   1        8.23       11.36      5.68 o
   3  13   1       74.42       56.46     14.55 o
   4  13   1       86.51       94.65     10.26 o
   5  13   1        8.01        7.69      4.73 o
  -4  14   1        5.09       15.85      7.38 o
  -3  14   1       54.81       63.70     10.36 o
  -2  14   1       25.68       32.89      7.36 o
  -1  14   1       17.66       29.32      6.76 o
   0  14   1        5.36        8.90      6.45 o
   1  14   1        6.99       14.06      6.43 o
   2  14   1       11.18        0.00      6.08 o
   3  14   1       45.06       56.34      8.37 o
   4  14   1        0.16        0.00      6.39 o
  -2  15   1        1.65        1.33      6.55 o
  -1  15   1        3.06        2.23      6.44 o
   0  15   1       76.77       84.22      9.35 o
   1  15   1        2.69        0.00      6.04 o
   2  15   1      202.64      232.98     13.43 o
 -10   0   2       22.05       31.36      7.98 o
  -9   0   2      100.44       93.99     10.81 o
  -8   0   2       55.89       71.43      8.75 o
  -7   0   2       40.83       51.77      7.61 o
  -6   0   2      764.52      695.60     15.30 o
  -5   0   2      518.62      477.68     11.61 o
  -4   0   2     2324.80     2181.34     22.11 o
  -3   0   2     3511.65     3447.30     24.90 o
  -2   0   2      687.04      669.77      8.98 o
  -1   0   2     1707.90     1845.12     12.41 o
   0   0   2     2482.02     2585.48     21.01 o
   1   0   2       27.39       15.57      1.91 o
   2   0   2    68020.70    65509.34    257.83 o
   3   0   2      487.37      501.61     11.49 o
   4   0   2    11852.50    12513.77     58.13 o
   5   0   2      535.57      478.75     23.29 o
   6   0   2        5.72       11.19      6.01 o
   7   0   2        6.75       12.59      5.70 o
   8   0   2        4.74        1.70      5.72 o
   9   0   2        4.08        5.26      6.14 o
 -10   1   2       21.95       28.10      5.73 o
  -9   1   2        2.17        6.59      4.39 o
  -8   1   2       92.75       95.41      6.95 o
  -7   1   2        0.01        0.62      3.25 o
  -6   1   2      550.87      590.10      9.98 o
  -5   1   2       50.75       52.29      3.19 o
  -4   1   2       17.12       20.63      2.17 o
  -3   1   2     2304.67     2396.81     14.65 o
  -2   1   2     2387.34     2553.38     14.06 o
  -1   1   2     9357.92     9696.61     35.65 o
   0   1   2      262.99      296.16      3.82 o
   1   1   2     8153.45     8657.45     43.76 o
   2   1   2     5148.67     5275.81     29.72 o
   3   1   2       61.55       54.97      3.15 o
   4   1   2       80.96       73.00      3.89 o
   5   1   2      110.87      104.40      6.03 o
   6   1   2       10.87        6.37      3.68 o
   7   1   2        4.90        3.27      3.49 o
   8   1   2       18.77       24.12      5.12 o
   9   1   2        0.03        0.00      4.11 o
 -10   2   2       15.72        9.28      5.35 o
  -9   2   2      131.61      130.09      8.49 o
  -8   2   2      124.49      115.30      7.60 o
  -7   2   2       18.82       28.51      4.58 o
  -6   2   2      104.10      100.31      4.67 o
  -5   2   2       34.22       29.98      2.80 o
  -4   2   2      329.34      326.46      6.28 o
  -3   2   2      433.58      489.09      6.71 o
  -2   2   2     8433.74     8838.60     45.39 o
  -1   2   2    20413.70    21106.84    115.90 o
   0   2   2     3204.00     3305.51     23.53 o
   1   2   2     2279.81     2448.44     12.64 o
   2   2   2     1407.54     1423.87     12.41 o
   3   2   2       16.29       15.15      2.38 o
   4   2   2       22.48       31.11      4.47 o
   5   2   2       43.55       34.02      3.58 o
   6   2   2       56.50       47.20      6.41 o
   7   2   2       44.37       46.38      5.58 o
   8   2   2       56.70       69.40      6.72 o
   9   2   2        0.03        0.00      4.01 o
 -10   3   2        0.89       13.03      7.63 o
  -9   3   2       48.80       43.67      6.07 o
  -8   3   2      411.47      451.15     16.62 o
  -7   3   2       11.65        1.35      3.38 o
  -6   3   2      145.76      146.07      5.89 o
  -5   3   2      599.71      553.33      9.15 o
  -4   3   2     3201.84     3372.87     22.43 o
  -3   3   2      149.51      146.52      4.01 o
  -2   3   2     7687.77     8116.83     30.85 o
  -1   3   2     1060.68     1001.87      9.72 o
   0   3   2      262.51      264.80      4.40 o
   1   3   2      974.86     1000.46      8.79 o
   2   3   2      519.80      509.46      6.67 o
   3   3   2      132.59      113.40      3.39 o
   4   3   2     1645.58     1677.44     17.56 o
   5   3   2        0.99        0.00      2.73 o
   6   3   2        7.95        8.61      3.90 o
   7   3   2       82.88       73.52      6.53 o
   8   3   2        7.37       11.56      5.31 o
   9   3   2        5.21        3.75      4.33 o
  -9   4   2       16.38       16.41      5.15 o
  -8   4   2        0.02       11.51      4.66 o
  -7   4   2      260.12      246.74     13.62 o
  -6   4   2       72.20       58.86      4.69 o
  -5   4   2        1.57        4.82      2.36 o
  -4   4   2       26.60       23.53      2.58 o
  -3   4   2     2563.70     2757.91     17.36 o
  -2   4   2      209.80      205.55      3.98 o
  -1   4   2      421.43      394.91      5.11 o
   0   4   2       48.62       48.12      2.55 o
   1   4   2     1493.84     1517.13     11.99 o
   2   4   2      379.36      357.21      6.28 o
   3   4   2       21.33       18.76      2.44 o
   4   4   2      684.33      671.25     11.75 o
   5   4   2       11.42        8.98      3.27 o
   6   4   2       19.00       20.87      5.10 o
   7   4   2      147.26      151.22      8.76 o
   8   4   2        4.05        6.44      5.56 o
   9   4   2        1.69        0.00      6.30 o
  -9   5   2        0.60        5.77      4.68 o
  -8   5   2       84.28       95.92      9.78 o
  -7   5   2        0.90        0.00      3.40 o
  -6   5   2       51.61       50.69      5.36 o
  -5   5   2       83.34       84.90      4.45 o
  -4   5   2       28.36       45.13      3.23 o
  -3   5   2     1056.74     1144.20     13.36 o
  -2   5   2     3747.36     4005.69     23.14 o
  -1   5   2     2303.32     2654.17     16.15 o
   0   5   2      376.80      423.12      6.62 o
   1   5   2       92.21       73.70      3.41 o
   2   5   2      599.25      566.93      9.23 o
   3   5   2     1476.42     1516.51     15.55 o
   4   5   2      418.55      417.09      9.77 o
   5   5   2        0.63        0.50      3.28 o
   6   5   2       69.48       70.95      6.45 o
   7   5   2        7.31       15.71      5.05 o
   8   5   2       13.86       19.82      5.86 o
   9   5   2        9.05        6.44      5.36 o
  -9   6   2        0.02        0.34      5.87 o
  -8   6   2       61.07       63.14      7.55 o
  -7   6   2        0.59        0.00      3.52 o
  -6   6   2        0.07        0.00      3.73 o
  -5   6   2        2.95        8.37      3.16 o
  -4   6   2       25.01       31.79      3.75 o
  -3   6   2       14.20       12.98      2.33 o
  -2   6   2      214.40      232.49      5.08 o
  -1   6   2      210.33      235.37      5.29 o
   0   6   2       87.54       96.25      3.85 o
   1   6   2       13.86       14.11      2.50 o
   2   6   2       75.43       74.79      3.94 o
   3   6   2        1.03        0.00      2.42 o
   4   6   2       41.82       36.46      4.31 o
   5   6   2      102.33       97.05      6.65 o
   6   6   2      225.90      213.71      8.74 o
   7   6   2        4.54        3.58      4.66 o
   8   6   2        9.67        9.68      5.56 o
   9   6   2        6.06        1.33      8.30 o
  -9   7   2        0.11        7.11      5.30 o
  -8   7   2        0.06        0.30      4.40 o
  -7   7   2       15.64       20.78      4.91 o
  -6   7   2       24.34       20.14      4.77 o
  -5   7   2       57.18       61.23      5.00 o
  -4   7   2      304.07      273.99      8.53 o
  -3   7   2      262.65      257.02      8.03 o
  -2   7   2     1196.47     1247.55     12.62 o
  -1   7   2       18.13       24.87      3.55 o
   0   7   2      303.85      298.99      6.69 o
   1   7   2     2310.91     2322.47     18.87 o
   2   7   2      292.78      268.37      6.87 o
   3   7   2      162.13      152.16      5.86 o
   4   7   2       89.70       85.45      5.77 o
   5   7   2       27.54       26.53      4.65 o
   6   7   2        0.08        3.94      4.68 o
   7   7   2       46.91       44.64      7.38 o
   8   7   2       22.10       23.13     11.51 o
  -8   8   2        0.52        2.82      5.32 o
  -7   8   2       14.81       11.05      6.09 o
  -6   8   2        4.48        9.10      5.51 o
  -5   8   2       21.15       26.92      5.13 o
  -4   8   2        0.13        1.03      3.14 o
  -3   8   2      127.21      119.68      9.46 o
  -2   8   2       47.62       52.64      4.80 o
  -1   8   2        0.06        0.00      2.19 o
   0   8   2      414.82      435.56      8.57 o
   1   8   2       30.56       35.43      3.47 o
   2   8   2       17.84       25.38      3.54 o
   3   8   2        0.61        0.00      4.30 o
   4   8   2        9.18        7.15      3.93 o
   5   8   2       15.81       14.49      4.84 o
   6   8   2        6.21        8.33      6.22 o
   7   8   2        0.01        5.18      5.81 o
   8   8   2        0.06        0.56      6.44 o
  -8   9   2       21.20       13.81      7.54 o
  -7   9   2       31.91       33.39      5.89 o
  -6   9   2      152.28      160.01      9.41 o
  -5   9   2      165.26      182.48      9.40 o
  -4   9   2       29.02       28.57      4.52 o
  -3   9   2       66.99       77.54      5.66 o
  -2   9   2      386.57      377.81     10.45 o
  -1   9   2       21.96       20.72      4.21 o
   0   9   2      512.94      509.45     10.48 o
   1   9   2       14.33       11.69      3.23 o
   2   9   2      282.93      275.77      7.95 o
   3   9   2       64.06       64.24      5.57 o
   4   9   2      146.15      169.58      8.03 o
   5   9   2       75.87       75.79      6.91 o
   6   9   2        6.88        9.45      4.90 o
   7   9   2       53.17       54.33      8.16 o
  -7  10   2       23.49       17.64      5.34 o
  -6  10   2        9.31        9.65      7.51 o
  -5  10   2        2.88        5.99      4.13 o
  -4  10   2       38.87       45.01      5.05 o
  -3  10   2      261.59      230.72      9.04 o
  -2  10   2       10.80       15.45      4.31 o
  -1  10   2     1069.75     1005.89     17.33 o
   0  10   2      533.28      531.80     12.78 o
   1  10   2      361.68      336.00      8.91 o
   2  10   2       17.10       20.54      4.48 o
   3  10   2       84.20      100.54      6.57 o
   4  10   2        0.03        0.00      3.49 o
   5  10   2       45.69       50.59      6.46 o
   6  10   2       21.47       19.95      5.70 o
   7  10   2       36.50       47.54      9.78 o
  -7  11   2       11.13       16.44      5.73 o
  -6  11   2        3.49        0.00      7.67 o
  -5  11   2        0.87        1.47      6.71 o
  -4  11   2      137.26      127.67     10.03 o
  -3  11   2      512.72      484.36     13.12 o
  -2  11   2        3.02        0.00      5.89 o
  -1  11   2       57.03       54.75      5.59 o
   0  11   2       10.76        9.12      4.38 o
   1  11   2       74.33       88.47      7.89 o
   2  11   2      402.10      400.90     13.64 o
   3  11   2       27.19       25.71      5.32 o
   4  11   2       59.82       58.08      6.84 o
   5  11   2       20.13       28.12      5.96 o
   6  11   2        8.90        5.47      5.50 o
  -6  12   2       95.49      106.80      9.01 o
  -5  12   2       24.78       24.88      5.58 o
  -4  12   2       54.43       50.84      6.06 o
  -3  12   2      135.46      120.30      7.56 o
  -2  12   2       10.03        3.27      5.55 o
  -1  12   2       17.48       18.13      4.44 o
   0  12   2        2.94       11.49      5.48 o
   1  12   2        2.81        2.30      5.45 o
   2  12   2      808.52      762.57     19.36 o
   3  12   2        4.77       17.52      6.96 o
   4  12   2      317.35      318.78     15.97 o
   5  12   2       72.95       78.67     10.31 o
  -5  13   2       11.76       24.37      5.82 o
  -4  13   2       28.36       30.86      6.20 o
  -3  13   2       13.77       16.38      4.75 o
  -2  13   2       31.16       30.97      7.48 o
  -1  13   2        0.76        7.55      6.02 o
   0  13   2        5.91        3.58      7.45 o
   1  13   2        0.68        0.00      5.90 o
   2  13   2        0.21       10.55      5.97 o
   3  13   2      139.28      140.31     11.43 o
   4  13   2       12.50       13.20      7.48 o
   5  13   2       17.86       17.15      7.88 o
  -4  14   2        0.03        0.00      6.41 o
  -3  14   2       17.90       20.68      6.36 o
  -2  14   2       85.08       91.07      9.16 o
  -1  14   2      150.04      149.39     10.66 o
   0  14   2        8.31        0.00      5.51 o
   1  14   2       13.12       16.88      6.87 o
   2  14   2        0.72        0.00      7.35 o
   3  14   2       22.61       27.89      7.48 o
  -2  15   2        0.24       11.31      6.67 o
  -1  15   2        0.18        0.00      6.36 o
   0  15   2        8.25        5.78      7.74 o
   1  15   2        3.52        4.60      8.93 o
 -10   1   3       38.80       32.20      7.31 o
  -9   1   3        1.09        0.00      3.71 o
  -8   1   3       10.70        7.93      4.08 o
  -7   1   3      498.31      483.84     11.30 o
  -6   1   3      142.97      127.25      5.12 o
  -5   1   3       47.25       35.22      2.86 o
  -4   1   3      154.04      168.26      4.61 o
  -3   1   3      322.80      326.15      5.44 o
  -2   1   3     1668.71     1743.91     10.76 o
  -1   1   3     3281.81     3446.75     16.08 o
   0   1   3     2603.64     2784.59     14.34 o
   1   1   3     9249.33     9507.01     45.91 o
   2   1   3     1858.52     1927.42     14.29 o
   3   1   3      166.28      164.47      4.88 o
   4   1   3     1710.81     1695.70     16.09 o
   5   1   3       84.97       93.03      7.08 o
   6   1   3        9.34        9.93      4.00 o
   7   1   3       10.71        9.43      4.18 o
   8   1   3       32.21       33.04      5.46 o
   9   1   3       14.14       12.79      4.79 o
 -10   2   3        4.12       11.14      5.13 o
  -9   2   3       42.82       43.63      6.43 o
  -8   2   3       42.33       46.83      5.25 o
  -7   2   3       17.48       18.18      3.58 o
  -6   2   3      350.89      346.05      7.96 o
  -5   2   3       61.20       68.05      3.61 o
  -4   2   3       20.79       28.49      2.49 o
  -3   2   3     3402.61     3557.71     20.15 o
  -2   2   3     4846.11     5036.78     21.63 o
  -1   2   3      479.95      454.23      4.79 o
   0   2   3     1397.33     1406.76      8.55 o
   1   2   3     4982.95     5194.61     29.00 o
   2   2   3      394.21      377.96      5.23 o
   3   2   3      903.37      933.81     11.57 o
   4   2   3      273.06      249.63      6.86 o
   5   2   3      132.66      117.11      7.46 o
   6   2   3      184.79      200.99      9.25 o
   7   2   3       13.04       25.13      5.01 o
   8   2   3        0.25        2.52      4.13 o
   9   2   3       11.73       11.41      4.98 o
 -10   3   3        2.64        3.52      4.77 o
  -9   3   3       38.11       44.11      6.66 o
  -8   3   3        0.90        3.15      4.01 o
  -7   3   3       16.22       21.14      3.81 o
  -6   3   3       70.06       76.07      4.31 o
  -5   3   3      404.79      395.57      7.87 o
  -4   3   3     1961.39     1995.85     15.77 o
  -3   3   3      988.73      950.64      9.43 o
  -2   3   3        0.64        0.14      1.79 o
  -1   3   3     6922.64     7205.21     29.57 o
   0   3   3       69.95       83.08      2.97 o
   1   3   3     2015.18     2094.17     13.45 o
   2   3   3      204.88      214.88      5.78 o
   3   3   3       24.64       22.19      3.01 o
   4   3   3      818.41      870.09     13.01 o
   5   3   3      499.73      494.98     10.75 o
   6   3   3       85.13       71.98      6.35 o
   7   3   3       32.10       29.53      5.29 o
   8   3   3        6.21        8.93      4.74 o
   9   3   3       14.89        6.30      4.68 o
 -10   4   3        0.78        1.03      4.69 o
  -9   4   3       86.49      106.89      9.49 o
  -8   4   3       18.52       22.84      8.29 o
  -7   4   3        4.76        6.09      3.88 o
  -6   4   3       24.56       27.80      3.73 o
  -5   4   3       16.09       18.17      2.85 o
  -4   4   3      214.72      211.09      5.46 o
  -3   4   3      345.71      398.20      6.21 o
  -2   4   3      847.34      935.87     11.30 o
  -1   4   3      962.38      899.91     10.45 o
   0   4   3     1762.80     1813.75     12.75 o
   1   4   3     1389.17     1353.41     11.66 o
   2   4   3      747.80      775.02      9.27 o
   3   4   3     1405.07     1418.42     13.75 o
   4   4   3      365.74      357.57      9.01 o
   5   4   3       64.35       72.76      5.31 o
   6   4   3      219.98      222.94      9.80 o
   7   4   3       37.36       45.48      5.97 o
   8   4   3        1.58        0.00      4.28 o
   9   4   3        0.91        0.00      4.23 o
  -9   5   3       54.20       56.32      7.30 o
  -8   5   3       30.36       26.28      6.78 o
  -7   5   3      137.65      148.87      8.39 o
  -6   5   3      268.76      248.80      9.88 o
  -5   5   3        2.30        2.80      2.89 o
  -4   5   3       18.20       11.90      2.43 o
  -3   5   3        6.03        4.90      1.80 o
  -2   5   3     1544.15     1602.27     16.10 o
  -1   5   3      286.45      282.08      5.33 o
   0   5   3      175.86      193.80      4.77 o
   1   5   3     3219.65     3346.40     21.69 o
   2   5   3     1121.63     1069.94     11.75 o
   3   5   3      356.41      349.58      7.20 o
   4   5   3      309.64      288.40      8.54 o
   5   5   3        5.73        8.50      3.84 o
   6   5   3       40.67       51.15      6.11 o
   7   5   3       12.26        7.44      7.38 o
   8   5   3       49.98       61.41      8.95 o
   9   5   3       15.90       20.11      6.75 o
  -9   6   3       42.86       51.46      7.31 o
  -8   6   3      124.30      122.47      9.89 o
  -7   6   3       69.23       74.33      6.65 o
  -6   6   3       82.67       86.83      6.71 o
  -5   6   3        0.60        0.00      2.72 o
  -4   6   3      149.06      147.95      6.18 o
  -3   6   3      152.27      125.68      5.47 o
  -2   6   3      202.38      125.08      5.35 o
  -1   6   3     4108.26     4443.67     22.93 o
   0   6   3      162.60      195.79      5.28 o
   1   6   3      746.30      780.90     10.38 o
   2   6   3        0.89        4.21      2.31 o
   3   6   3      575.85      586.46      9.82 o
   4   6   3       70.96       71.72      5.40 o
   5   6   3      517.72      511.10     12.32 o
   6   6   3       68.55       80.14      6.94 o
   7   6   3       31.16       47.82      6.09 o
   8   6   3        0.01        0.00      5.08 o
  -9   7   3       43.48       42.08      8.27 o
  -8   7   3        1.69        0.00      4.24 o
  -7   7   3       13.73       14.40      6.79 o
  -6   7   3        4.78       10.47      4.33 o
  -5   7   3        7.00        9.92      3.60 o
  -4   7   3       90.92       92.75      5.65 o
  -3   7   3      451.12      445.63     10.29 o
  -2   7   3      906.02      972.85     14.47 o
  -1   7   3      561.39      605.18      8.83 o
   0   7   3        0.05        0.24      2.16 o
   1   7   3     1225.59     1229.36     13.81 o
   2   7   3      234.25      229.96      6.62 o
   3   7   3       42.47       38.37      4.41 o
   4   7   3     1268.72     1271.29     18.56 o
   5   7   3       17.98       18.37      4.47 o
   6   7   3        1.34        2.29      3.85 o
   7   7   3       70.71       79.96      8.74 o
   8   7   3       81.58       99.95     10.08 o
  -8   8   3       50.36       56.46     10.80 o
  -7   8   3        8.49       13.73      4.88 o
  -6   8   3       19.02       18.00      5.91 o
  -5   8   3       58.02       67.48      5.40 o
  -4   8   3       12.40       19.07      4.69 o
  -3   8   3       27.08       33.88      4.31 o
  -2   8   3        3.92        3.35      3.18 o
  -1   8   3      584.06      556.45     11.57 o
   0   8   3     1577.48     1586.63     16.18 o
   1   8   3      129.36      118.67      5.17 o
   2   8   3       70.81       71.51      4.64 o
   3   8   3      773.91      765.26     12.60 o
   4   8   3      223.70      230.45      8.75 o
   5   8   3        0.10        0.00      3.66 o
   6   8   3       21.94       17.23      4.96 o
   7   8   3        0.02        0.00      5.98 o
   8   8   3       20.29       29.04      7.41 o
  -8   9   3       16.33        9.95      7.08 o
  -7   9   3       17.14       16.96      6.90 o
  -6   9   3        1.63        0.00      4.05 o
  -5   9   3       37.55       36.69      4.68 o
  -4   9   3      104.81       99.10      6.33 o
  -3   9   3      117.84      112.04      6.66 o
  -2   9   3      134.44      125.56      6.80 o
  -1   9   3      164.27      167.37      7.52 o
   0   9   3      379.56      354.35     10.07 o
   1   9   3      263.24      249.15      7.53 o
   2   9   3       62.10       60.86      4.79 o
   3   9   3       34.67       35.26      4.97 o
   4   9   3      211.67      217.15     10.10 o
   5   9   3        3.66        5.34      5.13 o
   6   9   3       24.18       21.20      5.27 o
   7   9   3        2.00        3.89      6.11 o
  -7  10   3        3.52        3.27      4.40 o
  -6  10   3        4.49        5.20      4.59 o
  -5  10   3        9.08       18.88      4.85 o
  -4  10   3       86.54       64.89      5.48 o
  -3  10   3       66.12       52.61      5.57 o
  -2  10   3      905.84      860.51     18.86 o
  -1  10   3      781.43      765.76     15.31 o
   0  10   3      283.17      278.22      9.65 o
   1  10   3      521.81      475.14     14.72 o
   2  10   3       37.91       32.78      4.18 o
   3  10   3      122.95      108.55      7.76 o
   4  10   3        9.29        0.00      4.24 o
   5  10   3      101.17      107.59      8.38 o
   6  10   3       32.72       31.13      6.30 o
   7  10   3        1.02       14.24      7.08 o
  -7  11   3       26.91       24.41      6.08 o
  -6  11   3        0.34        0.00      4.33 o
  -5  11   3        8.51        9.83      4.78 o
  -4  11   3      112.58      101.56      7.15 o
  -3  11   3        3.10        4.74      3.83 o
  -2  11   3        0.01        4.97      5.09 o
  -1  11   3        1.04        1.44      5.58 o
   0  11   3       52.55       53.62      8.41 o
   1  11   3       17.83       18.61      4.55 o
   2  11   3       14.61        7.63      5.11 o
   3  11   3        2.15        7.81      4.85 o
   4  11   3      236.68      242.20     11.37 o
   5  11   3       50.01       36.79      6.39 o
   6  11   3       27.22       14.94      5.90 o
  -6  12   3       11.22       23.65      5.34 o
  -5  12   3       14.71       11.10      4.88 o
  -4  12   3       76.51       80.60      6.63 o
  -3  12   3        1.25        0.00      4.02 o
  -2  12   3       23.42       30.24      5.17 o
  -1  12   3       51.50       49.84      5.55 o
   0  12   3        4.56       14.37      5.49 o
   1  12   3      291.25      296.47     12.85 o
   2  12   3        0.56        4.42      5.11 o
   3  12   3       77.63       78.49      9.71 o
   4  12   3       10.19       10.57     10.06 o
   5  12   3        0.12        0.00      5.02 o
  -5  13   3        0.53        1.69      4.89 o
  -4  13   3        8.22       11.08      4.81 o
  -3  13   3       59.01       62.37      6.38 o
  -2  13   3       44.07       51.05      5.96 o
  -1  13   3        2.52        0.00      6.49 o
   0  13   3       43.86       46.91      7.27 o
   1  13   3       74.32       69.30      7.90 o
   2  13   3       13.13       17.91      7.34 o
   3  13   3        0.63       18.51      7.11 o
   4  13   3       97.98      111.92     11.03 o
  -4  14   3        0.15        0.00      4.73 o
  -3  14   3        5.34       13.50      6.13 o
  -2  14   3        0.84        1.69      5.81 o
  -1  14   3       31.71       25.46      6.90 o
   0  14   3       28.28       43.84      7.19 o
   1  14   3        0.01        0.57      5.68 o
   2  14   3        0.06        8.20      6.00 o
   3  14   3       27.31       34.61     12.36 o
  -1  15   3       37.87       45.21      7.84 o
   0  15   3       15.72       27.13      7.28 o
   1  15   3       37.02       33.27      7.62 o
 -10   0   4      102.40       96.40     11.40 o
  -9   0   4       29.67       30.48      7.01 o
  -8   0   4      120.26      122.06     10.26 o
  -7   0   4       28.33       25.60      4.93 o
  -6   0   4        0.28        5.45      3.58 o
  -5   0   4     1204.75     1303.76     19.50 o
  -4   0   4     1030.95     1132.02     16.33 o
  -3   0   4       38.57       45.00      3.45 o
  -2   0   4     4298.05     4439.84     26.50 o
  -1   0   4    11049.60    11091.95     53.87 o
   0   0   4      642.54      574.82      8.05 o
   1   0   4     2353.31     2453.97     19.20 o
   2   0   4      817.37      837.45     11.46 o
   3   0   4      615.86      584.04      9.64 o
   4   0   4     1223.45     1152.99     24.53 o
   5   0   4        0.94        0.67      5.88 o
   6   0   4     1255.18     1187.34     34.45 o
   7   0   4       56.49       73.06      9.53 o
   8   0   4       13.78       24.72      7.49 o
   9   0   4       36.58       23.76      8.13 o
 -10   1   4        3.39        1.36      6.91 o
  -9   1   4       34.14       39.28      5.32 o
  -8   1   4       18.20       15.20      3.99 o
  -7   1   4      111.45      123.75      5.17 o
  -6   1   4      466.85      460.01     12.17 o
  -5   1   4       47.77       50.06      3.25 o
  -4   1   4     1791.52     1916.91     15.16 o
  -3   1   4      132.56      143.87      3.81 o
  -2   1   4        0.12        0.00      1.55 o
  -1   1   4       47.28       49.63      2.78 o
   0   1   4      463.92      423.34      4.89 o
   1   1   4       65.16       70.62      2.65 o
   2   1   4      615.45      597.32      7.33 o
   3   1   4     1209.46     1315.27     13.53 o
   4   1   4     1677.89     1645.89     17.11 o
   5   1   4      115.18      128.57      6.98 o
   6   1   4      302.52      302.25     11.24 o
   7   1   4      159.50      166.54      9.26 o
   8   1   4       19.71       16.59      6.36 o
   9   1   4       30.58       27.05      5.70 o
 -10   2   4       16.80       13.00      5.65 o
  -9   2   4      100.13      109.45      9.41 o
  -8   2   4       30.79       37.40      5.82 o
  -7   2   4      112.79      107.90      5.93 o
  -6   2   4      380.48      365.81      8.24 o
  -5   2   4      948.51      942.26     12.86 o
  -4   2   4      856.58      888.56     10.37 o
  -3   2   4       51.19       59.58      2.71 o
  -2   2   4      467.82      482.10      5.77 o
  -1   2   4     3034.89     3196.36     17.51 o
   0   2   4     1913.25     1988.26     11.75 o
   1   2   4     2018.59     2126.64     13.40 o
   2   2   4      265.19      236.83      4.65 o
   3   2   4     3825.87     4164.71     26.23 o
   4   2   4      801.73      746.29     13.72 o
   5   2   4        1.45        1.47      3.58 o
   6   2   4       62.56       65.22      6.20 o
   7   2   4       11.74        5.10      4.41 o
   8   2   4       12.48        1.78      4.81 o
   9   2   4        0.60        0.34      4.46 o
 -10   3   4        3.88        2.73      4.97 o
  -9   3   4       24.13       27.07      5.69 o
  -8   3   4       79.86       86.88      7.92 o
  -7   3   4       41.57       37.69      5.00 o
  -6   3   4       78.27       71.60      4.30 o
  -5   3   4       37.01       39.11      3.12 o
  -4   3   4     2583.14     2693.02     22.24 o
  -3   3   4     1536.39     1528.23     15.84 o
  -2   3   4       85.28      103.83      2.72 o
  -1   3   4      376.13      386.59      5.25 o
   0   3   4     3607.74     3650.43     17.89 o
   1   3   4     1343.10     1334.94     11.17 o
   2   3   4      402.63      403.40      6.46 o
   3   3   4      605.71      590.91     10.17 o
   4   3   4       11.07        9.24      3.04 o
   5   3   4        9.36        8.76      4.20 o
   6   3   4       93.77       91.56      7.04 o
   7   3   4        0.02        0.00      3.70 o
   8   3   4       23.56       25.68      6.34 o
   9   3   4       14.00       21.78      5.76 o
 -10   4   4       12.62       12.26      6.33 o
  -9   4   4        8.41       11.67      5.28 o
  -8   4   4       22.00       18.55      5.10 o
  -7   4   4      361.58      374.30     12.20 o
  -6   4   4       17.10       20.70      3.59 o
  -5   4   4      424.43      440.92      8.47 o
  -4   4   4       38.97       44.71      2.99 o
  -3   4   4     4711.67     5060.69     23.41 o
  -2   4   4      197.46      173.27      5.25 o
  -1   4   4        0.25        0.00      1.61 o
   0   4   4      841.60      875.58      9.09 o
   1   4   4       35.39       34.97      2.69 o
   2   4   4      355.18      359.29      7.49 o
   3   4   4      116.99      109.13      5.12 o
   4   4   4       12.34        8.62      3.59 o
   5   4   4       78.41       74.49      6.18 o
   6   4   4       48.40       43.67      5.79 o
   7   4   4       11.09        2.74      4.49 o
   8   4   4        0.02        7.61      5.01 o
   9   4   4        5.59        7.76      5.39 o
  -9   5   4        4.39        4.97      4.70 o
  -8   5   4      107.07      111.57      7.98 o
  -7   5   4      154.80      151.69      8.35 o
  -6   5   4      502.57      523.62     18.89 o
  -5   5   4      283.31      270.39      8.28 o
  -4   5   4       34.96       40.62      3.68 o
  -3   5   4       38.71       33.49      3.37 o
  -2   5   4       33.50       43.25      3.50 o
  -1   5   4      148.20      154.72      4.01 o
   0   5   4      718.87      752.86      9.17 o
   1   5   4     1913.12     1946.27     15.59 o
   2   5   4        9.92        9.29      2.55 o
   3   5   4      454.94      426.62      8.15 o
   4   5   4      123.64      106.26      5.92 o
   5   5   4       52.16       63.08      5.54 o
   6   5   4       38.13       35.32      6.22 o
   7   5   4      179.28      200.07     10.46 o
   8   5   4        7.48       12.59      7.08 o
  -9   6   4        5.54       12.25      6.48 o
  -8   6   4        0.04        0.00      8.09 o
  -7   6   4        9.80       12.90      4.95 o
  -6   6   4      314.08      324.33      9.94 o
  -5   6   4        0.39        1.91      2.92 o
  -4   6   4      435.47      437.84     10.17 o
  -3   6   4       62.68       52.58      4.06 o
  -2   6   4      406.60      406.97      8.98 o
  -1   6   4        5.75        5.34      2.02 o
   0   6   4       35.94       48.99      3.32 o
   1   6   4      115.25      115.64      4.65 o
   2   6   4      168.84      186.70      5.78 o
   3   6   4      101.88       97.68      5.65 o
   4   6   4        5.69        5.27      3.61 o
   5   6   4       33.65       34.22      4.99 o
   6   6   4       43.31       49.88      6.08 o
   7   6   4        0.36        5.79      4.70 o
   8   6   4        0.60        1.59      9.39 o
  -9   7   4        5.99        4.32      4.08 o
  -8   7   4       17.12        0.92      5.74 o
  -7   7   4       32.70       45.07      5.86 o
  -6   7   4      200.69      202.45      9.50 o
  -5   7   4      213.55      221.57      8.42 o
  -4   7   4      168.87      164.32      7.10 o
  -3   7   4        1.16        2.31      3.00 o
  -2   7   4        1.21        1.24      4.00 o
  -1   7   4      101.84      110.68      5.45 o
   0   7   4      202.60      220.54      6.39 o
   1   7   4      881.97      851.14     11.79 o
   2   7   4      626.22      621.65     10.50 o
   3   7   4      656.49      656.07     14.09 o
   4   7   4       25.64       19.11      4.52 o
   5   7   4      128.46      138.54     11.61 o
   6   7   4        2.56        4.83      4.64 o
   7   7   4        4.25        0.72      8.16 o
   8   7   4       33.26       37.57      7.89 o
  -8   8   4       18.58       24.22      7.56 o
  -7   8   4       12.71       11.73      4.58 o
  -6   8   4        0.59        3.58      3.91 o
  -5   8   4       76.72       74.25      5.74 o
  -4   8   4       58.78       58.73      5.16 o
  -3   8   4        5.96        3.18      3.35 o
  -2   8   4      222.38      190.17      7.45 o
  -1   8   4      500.83      498.56     11.30 o
   0   8   4      135.55      122.27      5.13 o
   1   8   4      198.30      191.10      6.44 o
   2   8   4       40.43       35.30      4.51 o
   3   8   4      109.10      105.66      6.24 o
   4   8   4      190.07      179.07      8.05 o
   5   8   4       23.53       35.92      5.09 o
   6   8   4       10.71        8.58      5.21 o
   7   8   4        5.11        7.76      9.43 o
  -8   9   4        8.75       14.07      4.98 o
  -7   9   4        7.57        8.90      4.93 o
  -6   9   4       15.18       23.80      5.18 o
  -5   9   4      135.29      140.42      7.29 o
  -4   9   4      287.63      275.16      9.62 o
  -3   9   4      244.71      255.69      9.32 o
  -2   9   4        1.19        2.68      3.64 o
  -1   9   4       80.14       89.04      5.96 o
   0   9   4      291.48      285.05      9.35 o
   1   9   4      620.51      600.47     11.24 o
   2   9   4     1078.76     1039.70     15.04 o
   3   9   4      331.84      342.58     10.43 o
   4   9   4       28.01       26.93      4.84 o
   5   9   4        7.36       16.91      4.97 o
   6   9   4       18.80       25.08     10.07 o
   7   9   4        3.19       12.46      6.57 o
  -7  10   4        9.16        6.51      4.82 o
  -6  10   4       80.27       80.68      7.20 o
  -5  10   4       78.59       73.11      6.02 o
  -4  10   4       38.95       46.35      5.16 o
  -3  10   4      112.32      115.78      6.92 o
  -2  10   4       13.52       16.38      4.43 o
  -1  10   4      647.51      630.18     14.16 o
   0  10   4       49.49       41.22      5.13 o
   1  10   4      844.45      831.24     16.04 o
   2  10   4      118.43      121.84      6.96 o
   3  10   4      347.91      374.15     11.20 o
   4  10   4       57.98       56.27      6.45 o
   5  10   4       24.69       36.62      6.19 o
   6  10   4        2.02       11.02      6.58 o
  -7  11   4       81.42       78.13      9.39 o
  -6  11   4       74.65       85.20      7.99 o
  -5  11   4        6.62        8.96      3.98 o
  -4  11   4        0.07        0.07      4.04 o
  -3  11   4        3.00        4.99      3.92 o
  -2  11   4        0.51        5.53      3.95 o
  -1  11   4       92.65       87.75      6.43 o
   0  11   4       59.61       56.37      5.71 o
   1  11   4      318.46      297.19     10.36 o
   2  11   4       27.35       36.37      7.79 o
   3  11   4        3.24        0.00      5.58 o
   4  11   4      112.86      120.66      8.90 o
   5  11   4        0.02        9.35      6.28 o
   6  11   4        0.47        4.86      5.53 o
  -6  12   4       36.28       29.93      7.02 o
  -5  12   4       11.74        9.26      4.95 o
  -4  12   4        0.04        0.00      3.73 o
  -3  12   4        9.15       15.29      4.47 o
  -2  12   4      122.37      125.69      7.90 o
  -1  12   4      206.98      197.30      9.35 o
   0  12   4        3.35        4.30      3.96 o
   1  12   4       54.68       59.23      7.15 o
   2  12   4        8.22        0.76      6.02 o
   3  12   4       41.96       44.28     14.83 o
   4  12   4       11.68       12.16      7.52 o
   5  12   4        1.73        7.34      6.34 o
  -5  13   4       11.00       17.60      6.50 o
  -4  13   4       22.65       19.17      5.46 o
  -3  13   4        0.50        7.04      4.94 o
  -2  13   4        6.77        8.65      7.16 o
  -1  13   4        0.28        6.55      5.90 o
   0  13   4       58.72       68.61     11.29 o
   1  13   4       21.76       42.64      7.07 o
   2  13   4        2.07        3.82      6.10 o
   3  13   4       30.51       23.89      6.84 o
   4  13   4       10.54        3.01      6.94 o
  -4  14   4        5.41        4.49      5.14 o
  -3  14   4       27.38       40.12      7.05 o
  -2  14   4       19.39       32.54      8.47 o
  -1  14   4       57.63       67.64      7.85 o
   0  14   4       20.05       16.55     10.11 o
   1  14   4        7.49        0.00      5.65 o
   2  14   4        1.53        0.00      7.50 o
   3  14   4       52.92       38.82     22.00 o
 -10   1   5       15.19       14.52      8.53 o
  -9   1   5        6.21        4.77      4.46 o
  -8   1   5       21.03       27.41      4.29 o
  -7   1   5      202.81      215.46      7.14 o
  -6   1   5       60.89       55.86      3.85 o
  -5   1   5     1097.63     1089.82     12.76 o
  -4   1   5      404.91      401.05      7.04 o
  -3   1   5      232.19      252.47      4.99 o
  -2   1   5       26.39       21.99      1.88 o
  -1   1   5      492.21      469.15      6.76 o
   0   1   5      851.56      848.55      7.58 o
   1   1   5        2.44        1.33      1.46 o
   2   1   5     2025.64     2061.32     14.34 o
   3   1   5     1239.66     1204.55     10.70 o
   4   1   5        2.01        7.19      3.25 o
   5   1   5      533.19      509.77     15.97 o
   6   1   5       63.90       58.94      6.07 o
   7   1   5        5.49        5.74      4.26 o
   8   1   5       77.39       76.37      7.34 o
   9   1   5       10.26       18.95      5.40 o
 -10   2   5        4.87       16.21      5.28 o
  -9   2   5        5.32        4.12      4.18 o
  -8   2   5       10.28       15.56      4.80 o
  -7   2   5      103.04      102.12      6.86 o
  -6   2   5      363.56      362.82      8.32 o
  -5   2   5        2.21        0.53      2.09 o
  -4   2   5      142.49      130.68      4.83 o
  -3   2   5      876.76      901.20      9.31 o
  -2   2   5      114.40       92.14      2.81 o
  -1   2   5     1354.12     1413.81     12.36 o
   0   2   5     1335.42     1375.31     10.21 o
   1   2   5        1.30        3.97      1.69 o
   2   2   5      231.25      239.84      5.12 o
   3   2   5     1030.29      948.71     12.69 o
   4   2   5      362.05      337.99     10.64 o
   5   2   5      227.83      207.21      9.12 o
   6   2   5       14.31       15.98      4.79 o
   7   2   5        6.95        9.86      5.91 o
   8   2   5       11.05        8.03      5.30 o
 -10   3   5        0.19        8.03      5.00 o
  -9   3   5        0.27        4.74      4.52 o
  -8   3   5       29.66       42.91      6.06 o
  -7   3   5      102.85       91.08      5.89 o
  -6   3   5       37.53       38.72      4.00 o
  -5   3   5       12.04       11.37      2.34 o
  -4   3   5      136.28      139.13      5.81 o
  -3   3   5     1120.54     1117.22     10.34 o
  -2   3   5      436.24      411.96      5.57 o
  -1   3   5      550.24      623.55      7.47 o
   0   3   5      743.71      736.06      8.78 o
   1   3   5     9388.30     9798.29     35.72 o
   2   3   5      120.38      145.65      4.38 o
   3   3   5       13.91        8.74      2.60 o
   4   3   5        0.03        0.53      2.67 o
   5   3   5      165.28      169.50      8.52 o
   6   3   5        0.07        2.96      4.35 o
   7   3   5       25.76       23.28      5.32 o
   8   3   5       16.83       20.11      5.20 o
 -10   4   5        2.96        9.85      5.25 o
  -9   4   5       75.86      108.15      9.39 o
  -8   4   5        3.93        9.23      4.26 o
  -7   4   5      110.04      117.30      7.26 o
  -6   4   5      143.69      135.56      6.46 o
  -5   4   5       70.71       72.82      6.15 o
  -4   4   5      989.75      939.61     10.76 o
  -3   4   5     1289.89     1287.40     14.49 o
  -2   4   5      561.72      558.10      8.89 o
  -1   4   5       16.95       28.62      2.43 o
   0   4   5     3618.56     4087.74     21.33 o
   1   4   5       55.34       51.40      3.18 o
   2   4   5     1832.73     1997.19     17.50 o
   3   4   5        2.35        0.07      2.72 o
   4   4   5       75.46       76.74      5.06 o
   5   4   5      514.81      531.52     14.38 o
   6   4   5      107.63      138.10      8.45 o
   7   4   5       16.47       10.77      5.07 o
   8   4   5        2.23        8.56      7.26 o
  -9   5   5       29.68       34.98     14.04 o
  -8   5   5        0.91        0.00      3.83 o
  -7   5   5      104.95      105.85      7.34 o
  -6   5   5       23.82       17.02      3.81 o
  -5   5   5     1486.07     1459.19     18.72 o
  -4   5   5     1844.53     1815.18     19.51 o
  -3   5   5      575.66      539.46     10.01 o
  -2   5   5     1598.66     1690.92     16.78 o
  -1   5   5      787.38      817.30     11.82 o
   0   5   5      959.67     1100.84     11.47 o
   1   5   5      228.03      245.72      6.02 o
   2   5   5      304.72      326.63      7.11 o
   3   5   5      923.25      939.30     14.37 o
   4   5   5       67.55       74.11      6.25 o
   5   5   5       22.71       29.47      5.36 o
   6   5   5      158.14      153.58      8.90 o
   7   5   5       43.85       44.39      6.45 o
   8   5   5        1.33        7.16      4.77 o
  -9   6   5      223.44      226.90     13.41 o
  -8   6   5      315.33      295.24     14.10 o
  -7   6   5       93.17       77.18      7.10 o
  -6   6   5       89.46       86.70      5.77 o
  -5   6   5      180.73      181.78      7.40 o
  -4   6   5       28.61       29.51      3.67 o
  -3   6   5        4.42        5.77      4.18 o
  -2   6   5      811.25      751.49     12.03 o
  -1   6   5      628.23      564.64      8.14 o
   0   6   5      527.01      447.67      7.93 o
   1   6   5      136.28      132.85      4.99 o
   2   6   5       75.36       81.35      4.41 o
   3   6   5     1391.41     1384.60     21.61 o
   4   6   5      133.54      128.32      6.89 o
   5   6   5        0.98        1.13      3.78 o
   6   6   5        3.68        3.47      4.48 o
   7   6   5       95.74       93.29      9.36 o
   8   6   5        5.47        6.83      5.14 o
  -9   7   5       19.13       11.38      7.52 o
  -8   7   5        0.09       12.32      4.69 o
  -7   7   5      155.39      151.09      8.95 o
  -6   7   5      155.09      148.63      7.42 o
  -5   7   5      171.98      158.50      7.31 o
  -4   7   5       75.71       74.73      5.21 o
  -3   7   5        0.89        0.00      2.67 o
  -2   7   5       28.70       34.53      5.39 o
  -1   7   5      432.05      396.49      9.78 o
   0   7   5      807.29      870.42     11.58 o
   1   7   5      116.67      118.91      5.18 o
   2   7   5       11.84       16.70      3.39 o
   3   7   5      115.41      106.78      6.22 o
   4   7   5       68.31       58.12      5.32 o
   5   7   5        0.03        0.90      3.48 o
   6   7   5       31.89       33.05      5.69 o
   7   7   5        2.49        7.31      5.10 o
  -8   8   5       24.94       26.95      6.89 o
  -7   8   5        0.50        0.00      6.96 o
  -6   8   5       64.94       74.85      5.77 o
  -5   8   5        0.55        3.90      3.54 o
  -4   8   5      368.33      377.37     10.72 o
  -3   8   5      479.12      484.09     11.66 o
  -2   8   5      315.31      302.34      9.25 o
  -1   8   5      433.84      436.28     12.32 o
   0   8   5      220.53      226.44      8.05 o
   1   8   5       93.62       98.53      5.12 o
   2   8   5      454.74      442.71      9.72 o
   3   8   5      182.42      192.64      8.12 o
   4   8   5      113.76      114.07      7.45 o
   5   8   5       57.05       67.55      5.94 o
   6   8   5       55.21       66.72      7.07 o
   7   8   5        6.50        1.34      5.75 o
  -8   9   5        1.17       12.99      5.93 o
  -7   9   5       83.35       85.28      9.13 o
  -6   9   5        1.68        0.97      4.17 o
  -5   9   5       11.55        9.94      3.87 o
  -4   9   5        3.96        4.70      3.90 o
  -3   9   5        2.09        0.00      3.45 o
  -2   9   5       28.49       25.83      4.40 o
  -1   9   5       40.13       45.51      5.00 o
   0   9   5      194.71      187.84      8.76 o
   1   9   5      463.24      461.85     11.59 o
   2   9   5      510.85      489.56     10.79 o
   3   9   5        1.87        0.00      4.26 o
   4   9   5       54.42       62.53      5.67 o
   5   9   5       39.50       26.37      7.80 o
   6   9   5        8.75        0.00      5.74 o
   7   9   5        0.16        0.00      9.06 o
  -7  10   5        1.34        0.00      7.38 o
  -6  10   5       14.30       13.77      5.94 o
  -5  10   5       94.36       82.95      7.47 o
  -4  10   5        0.19        0.87      3.57 o
  -3  10   5       23.87       24.93      5.18 o
  -2  10   5       57.48       49.35      5.39 o
  -1  10   5      268.98      247.76      9.33 o
   0  10   5      715.65      691.09     14.78 o
   1  10   5       35.45       27.96      4.76 o
   2  10   5      423.35      416.60     11.69 o
   3  10   5      308.35      306.00     10.42 o
   4  10   5       19.69       20.94      5.32 o
   5  10   5       38.72       35.94      6.09 o
   6  10   5        6.61        0.00      6.82 o
  -7  11   5       11.46        2.41      5.86 o
  -6  11   5        2.06        2.66      5.39 o
  -5  11   5      231.86      213.46     11.24 o
  -4  11   5       42.94       55.67      6.79 o
  -3  11   5       50.62       42.39      5.24 o
  -2  11   5        2.67        0.00      3.40 o
  -1  11   5       33.77       23.69      4.70 o
   0  11   5       20.39       14.81      4.30 o
   1  11   5       41.18       30.17      4.84 o
   2  11   5      166.08      169.86      9.36 o
   3  11   5       49.16       40.67      8.79 o
   4  11   5        1.09        0.00      9.80 o
   5  11   5       22.92       31.13      5.88 o
  -6  12   5        2.97        2.80      8.41 o
  -5  12   5       10.73       13.45      5.62 o
  -4  12   5       23.86       26.18      5.82 o
  -3  12   5      165.60      169.46     10.15 o
  -2  12   5       71.23       82.27      7.67 o
  -1  12   5        8.66        6.17      4.17 o
   0  12   5        2.72        0.86      3.94 o
   1  12   5       65.65       65.36      6.07 o
   2  12   5        0.04        3.66      5.35 o
   3  12   5        2.96        0.00      5.13 o
   4  12   5       37.40       38.82      7.68 o
   5  12   5       25.39       22.31      7.73 o
  -5  13   5       60.49       69.44      9.03 o
  -4  13   5       18.34       28.21      6.28 o
  -3  13   5       15.90        9.64      5.39 o
  -2  13   5       55.38       60.02      6.80 o
  -1  13   5        0.08        4.66      4.64 o
   0  13   5        0.01        0.64      6.25 o
   1  13   5       47.24       41.61      7.65 o
   2  13   5        0.48        3.64      5.84 o
   3  13   5       36.13       68.13      9.06 o
  -3  14   5       13.30       22.41      6.38 o
  -2  14   5       15.74       20.45     11.32 o
  -1  14   5        1.70        0.00      5.94 o
   0  14   5        3.28       18.91      7.25 o
   1  14   5        1.30       13.10      6.76 o
   2  14   5        8.77       20.55      9.32 o
 -10   0   6       49.79       61.64     14.67 o
  -9   0   6       51.51       74.59     13.48 o
  -8   0   6      347.99      351.21     13.58 o
  -7   0   6        5.12        9.06      4.22 o
  -6   0   6       55.58       57.38      5.67 o
  -5   0   6     1262.14     1201.04     19.14 o
  -4   0   6      190.70      188.79      7.57 o
  -3   0   6     3334.83     3701.34     28.20 o
  -2   0   6      405.37      491.61      8.59 o
  -1   0   6      178.28      204.23      5.38 o
   0   0   6      925.80      932.43     12.16 o
   1   0   6     2303.83     2237.18     21.18 o
   2   0   6      303.77      300.23     11.34 o
   3   0   6     1711.04     1668.34     19.62 o
   4   0   6     1133.30     1131.63     26.21 o
   5   0   6       33.46       39.16      7.36 o
   6   0   6      132.70      106.94     10.62 o
   7   0   6        6.74       16.60      6.90 o
   8   0   6      154.81      133.77     13.26 o
 -10   1   6        0.10        7.93      6.52 o
  -9   1   6        3.44        4.42      3.90 o
  -8   1   6        0.32        0.17      3.90 o
  -7   1   6      151.80      166.39      6.37 o
  -6   1   6        7.57        1.41      2.62 o
  -5   1   6      736.49      773.32     10.94 o
  -4   1   6      817.69      791.17      9.98 o
  -3   1   6      308.49      380.24      6.24 o
  -2   1   6     1362.14     1339.15      9.86 o
  -1   1   6        0.53        7.35      2.09 o
   0   1   6      850.48      825.22      8.11 o
   1   1   6       12.66       12.04      2.54 o
   2   1   6      440.91      395.46      6.74 o
   3   1   6      172.61      170.76      4.65 o
   4   1   6       60.92       50.53      5.02 o
   5   1   6        6.36        2.26      4.19 o
   6   1   6      174.51      173.21      9.31 o
   7   1   6        1.78        6.66      4.41 o
   8   1   6       39.96       45.70      6.27 o
 -10   2   6        0.73       12.43      5.42 o
  -9   2   6       71.06       81.79      8.20 o
  -8   2   6        8.15        5.87      3.82 o
  -7   2   6       14.34       23.50      3.63 o
  -6   2   6        4.70        6.61      3.49 o
  -5   2   6       73.56       72.03      3.79 o
  -4   2   6      106.66      117.89      4.13 o
  -3   2   6     1444.43     1353.65     11.70 o
  -2   2   6     4284.75     4498.52     26.54 o
  -1   2   6     1353.89     1400.34     13.27 o
   0   2   6      109.60      106.79      3.53 o
   1   2   6      521.08      512.67      8.73 o
   2   2   6      382.75      382.81      6.82 o
   3   2   6       20.49       22.58      3.01 o
   4   2   6      133.53      116.88      6.77 o
   5   2   6      396.71      395.85     12.53 o
   6   2   6      293.46      286.94     11.54 o
   7   2   6       30.12       15.71      5.05 o
   8   2   6       11.76        3.51      5.89 o
 -10   3   6       20.27       23.02      6.27 o
  -9   3   6        0.03        6.29      5.01 o
  -8   3   6        3.15        1.89      3.75 o
  -7   3   6      112.38      114.62      6.23 o
  -6   3   6        1.27        0.00      2.68 o
  -5   3   6       29.63       26.39      2.91 o
  -4   3   6      581.33      577.07      8.57 o
  -3   3   6      101.26       85.20      3.56 o
  -2   3   6      284.77      261.31      4.65 o
  -1   3   6      663.66      686.03      9.61 o
   0   3   6      132.42      141.71      4.07 o
   1   3   6     1322.94     1315.79     12.45 o
   2   3   6      675.22      590.15      8.65 o
   3   3   6      184.36      202.65      9.90 o
   4   3   6      201.77      204.07      7.25 o
   5   3   6      666.30      638.56     16.02 o
   6   3   6      309.22      307.52     12.11 o
   7   3   6       22.02       17.79      5.14 o
   8   3   6       33.91       25.16      7.83 o
  -9   4   6      164.64      173.18     15.98 o
  -8   4   6        6.18        3.74      4.21 o
  -7   4   6        1.54        0.96      3.88 o
  -6   4   6      254.46      240.57      8.32 o
  -5   4   6      362.00      352.45      9.18 o
  -4   4   6      353.11      336.53      8.27 o
  -3   4   6      405.94      382.48      5.96 o
  -2   4   6      333.44      306.82      6.27 o
  -1   4   6      742.46      774.59      8.81 o
   0   4   6       45.55       46.95      3.12 o
   1   4   6      353.64      374.94      7.08 o
   2   4   6       13.88       15.49      2.59 o
   3   4   6      217.52      208.54      7.18 o
   4   4   6      113.82      117.42      7.18 o
   5   4   6      267.58      265.64     10.67 o
   6   4   6       78.77       76.26      8.31 o
   7   4   6        8.15        4.31      5.02 o
   8   4   6       13.39       23.75      5.87 o
  -9   5   6       71.89       40.47      9.01 o
  -8   5   6      115.89      122.84     11.08 o
  -7   5   6      205.02      216.16      8.60 o
  -6   5   6       45.61       50.66      4.82 o
  -5   5   6     1102.38     1050.31     17.83 o
  -4   5   6       80.04       78.89      4.73 o
  -3   5   6      136.58      127.49      5.36 o
  -2   5   6       21.52       15.84      2.93 o
  -1   5   6     1104.47     1088.05     11.03 o
   0   5   6      608.90      610.13      8.94 o
   1   5   6      117.78       99.21      4.34 o
   2   5   6      198.70      206.09      7.22 o
   3   5   6      370.17      392.08      9.86 o
   4   5   6        0.50        0.41      3.52 o
   5   5   6        5.00        7.76      6.90 o
   6   5   6        0.25        0.00      3.94 o
   7   5   6       77.79       73.25      7.43 o
   8   5   6        6.34        1.70      6.10 o
  -9   6   6        0.41        0.00      5.94 o
  -8   6   6        4.38        0.00      7.65 o
  -7   6   6        6.64        7.70      4.15 o
  -6   6   6        0.01        0.10      3.36 o
  -5   6   6      163.97      165.25      7.20 o
  -4   6   6        3.25        4.71      3.00 o
  -3   6   6        0.34        0.00      2.39 o
  -2   6   6      297.93      288.05      7.80 o
  -1   6   6       49.64       40.93      3.90 o
   0   6   6        7.72        4.31      2.48 o
   1   6   6        5.82        4.77      2.73 o
   2   6   6        7.04        7.72      3.00 o
   3   6   6        6.90        1.52      3.50 o
   4   6   6        0.12        1.34      3.85 o
   5   6   6       88.36       96.95      7.39 o
   6   6   6       64.65       60.32      6.63 o
   7   6   6        6.55        6.66      4.99 o
  -9   7   6        4.85        0.18      6.15 o
  -8   7   6        9.00        7.32      5.63 o
  -7   7   6      403.33      380.47     16.35 o
  -6   7   6        5.61        0.53      4.04 o
  -5   7   6        0.14        0.00      3.41 o
  -4   7   6      201.30      182.14      7.47 o
  -3   7   6      308.47      281.55      9.44 o
  -2   7   6      123.53      119.27      7.59 o
  -1   7   6      612.36      532.57     11.13 o
   0   7   6      503.36      508.15     10.94 o
   1   7   6      588.88      595.28     10.44 o
   2   7   6      136.67      136.98      7.22 o
   3   7   6       39.96       49.18      4.96 o
   4   7   6       94.93      110.32      6.66 o
   5   7   6       24.55       17.51      5.12 o
   6   7   6        1.65        5.63      4.68 o
   7   7   6       19.78       29.40      9.02 o
  -8   8   6        7.04        3.63      6.13 o
  -7   8   6        0.06        9.27      5.36 o
  -6   8   6       52.15       52.33      7.49 o
  -5   8   6       37.00       30.50      5.39 o
  -4   8   6       11.74       12.71      4.67 o
  -3   8   6      199.43      211.40      8.44 o
  -2   8   6       39.36       40.24      4.63 o
  -1   8   6      195.38      188.20      9.18 o
   0   8   6      326.51      307.62     10.30 o
   1   8   6       23.75       22.35      4.73 o
   2   8   6      197.48      202.70      7.92 o
   3   8   6      265.23      270.53     10.40 o
   4   8   6      135.64      141.00      8.65 o
   5   8   6       14.57       18.35      5.43 o
   6   8   6       12.96       22.15      5.55 o
   7   8   6       16.04       13.31      6.54 o
  -8   9   6       88.20      101.57     11.69 o
  -7   9   6      128.58      146.79     11.43 o
  -6   9   6        0.30        2.04      4.03 o
  -5   9   6        5.15        4.67      4.40 o
  -4   9   6       12.08       13.65      4.57 o
  -3   9   6       27.44       24.13      5.28 o
  -2   9   6      125.99      115.85      7.78 o
  -1   9   6        8.70        7.06      3.72 o
   0   9   6      625.85      595.23     13.38 o
   1   9   6      300.34      317.32     10.50 o
   2   9   6      185.37      183.33      9.13 o
   3   9   6       19.87       28.63      4.68 o
   4   9   6       42.05       31.49      4.94 o
   5   9   6      199.60      217.68      9.81 o
   6   9   6       45.65       74.20      8.84 o
  -7  10   6        0.37        0.00      5.28 o
  -6  10   6        0.05        0.00      3.62 o
  -5  10   6        7.06        2.69      4.49 o
  -4  10   6       63.01       59.46      6.42 o
  -3  10   6      467.08      442.60     14.47 o
  -2  10   6      207.70      193.26     10.02 o
  -1  10   6        4.41        1.46      4.16 o
   0  10   6       47.45       48.36      6.45 o
   1  10   6      462.68      473.40     12.55 o
   2  10   6        0.00        3.55      5.36 o
   3  10   6      333.57      314.20     12.16 o
   4  10   6        6.36        8.86      4.58 o
   5  10   6      142.70      165.43     11.09 o
   6  10   6        5.58        8.51      6.70 o
  -6  11   6       10.18        9.51      5.90 o
  -5  11   6       46.68       44.74      6.25 o
  -4  11   6      134.68      144.38     17.46 o
  -3  11   6        0.23        0.00      4.34 o
  -2  11   6       88.46       98.38     12.00 o
  -1  11   6       65.53       75.72     10.92 o
   0  11   6      140.24      146.59      9.01 o
   1  11   6       49.99       47.32      5.91 o
   2  11   6        0.75        0.18      4.54 o
   3  11   6        2.76        7.76      5.89 o
   4  11   6        1.73        6.57      5.85 o
   5  11   6        1.57        1.24      5.60 o
  -6  12   6        3.22        0.00      5.05 o
  -5  12   6       51.08       63.70      7.78 o
  -4  12   6       26.22       31.14      5.72 o
  -3  12   6       44.83       35.68      6.47 o
  -2  12   6        1.38        0.00      4.33 o
  -1  12   6        0.01        1.56      7.91 o
   0  12   6        6.64        3.48      7.07 o
   1  12   6       94.21      102.22     12.46 o
   2  12   6        0.67        0.00      6.15 o
   3  12   6      106.08      129.99     13.67 o
   4  12   6       12.08       32.51      7.74 o
  -4  13   6       15.73       15.11      5.68 o
  -3  13   6        9.34       14.70      5.70 o
  -2  13   6        1.02        1.00      4.97 o
  -1  13   6       13.81       11.22      4.98 o
   0  13   6        3.00        5.08      4.52 o
   1  13   6        0.23        0.00      6.71 o
   2  13   6       59.51       64.71     10.90 o
   3  13   6       34.39       61.55     12.02 o
  -3  14   6       35.45       38.60      6.83 o
  -2  14   6       46.03       51.67      7.09 o
  -1  14   6       37.26       43.85      8.79 o
   0  14   6        1.28        9.89      6.46 o
   1  14   6        3.66        0.00      7.19 o
 -10   1   7        6.42       21.07     10.04 o
  -9   1   7        8.26        9.84      4.56 o
  -8   1   7       80.49       82.00      5.30 o
  -7   1   7      238.89      247.47      7.71 o
  -6   1   7      263.44      258.94      7.30 o
  -5   1   7       16.24       12.63      2.53 o
  -4   1   7        2.84        6.78      2.03 o
  -3   1   7      175.73      216.44      4.88 o
  -2   1   7      168.54      213.73      5.65 o
  -1   1   7     3490.68     3789.99     22.96 o
   0   1   7     1967.56     1978.24     13.64 o
   1   1   7      373.35      342.45      6.41 o
   2   1   7       48.95       58.80      3.23 o
   3   1   7       68.67       68.02      4.24 o
   4   1   7        3.61        4.69      4.17 o
   5   1   7       31.55       32.72      5.41 o
   6   1   7        1.21        5.62      4.86 o
   7   1   7      127.98      128.07      9.02 o
   8   1   7        2.37        5.19      4.51 o
 -10   2   7        8.43       23.02     12.06 o
  -9   2   7       11.69       20.96      5.66 o
  -8   2   7       10.61       10.03      3.99 o
  -7   2   7        3.48        5.54      3.84 o
  -6   2   7       64.14       61.45      4.06 o
  -5   2   7      368.02      342.07      7.52 o
  -4   2   7       33.31       49.43      3.04 o
  -3   2   7      256.27      256.68      5.26 o
  -2   2   7       39.55       29.30      2.81 o
  -1   2   7       10.12        7.02      3.74 o
   0   2   7       12.20        9.97      2.01 o
   1   2   7      199.11      204.75      5.13 o
   2   2   7        7.58        4.24      2.06 o
   3   2   7       17.94       18.05      3.22 o
   4   2   7      253.69      253.41      9.57 o
   5   2   7      287.96      288.51     11.32 o
   6   2   7       21.34       25.16      5.33 o
   7   2   7      176.67      153.45      9.75 o
   8   2   7        8.14       14.32      4.92 o
  -9   3   7        3.47        1.84      9.78 o
  -8   3   7       23.59       18.53      5.41 o
  -7   3   7      208.22      220.89     10.36 o
  -6   3   7      221.95      218.32      8.46 o
  -5   3   7      530.04      505.50     10.48 o
  -4   3   7       67.81       65.95      3.46 o
  -3   3   7      441.58      443.78      6.85 o
  -2   3   7      398.44      361.84      8.06 o
  -1   3   7      334.58      396.23      8.01 o
   0   3   7       18.88       18.94      2.36 o
   1   3   7     2011.80     2234.75     17.07 o
   2   3   7       22.45       20.96      2.60 o
   3   3   7      543.11      489.26     11.09 o
   4   3   7       99.28       89.46      6.62 o
   5   3   7      109.91      102.56      7.46 o
   6   3   7        1.48        0.00      6.11 o
   7   3   7       88.43       97.40      8.25 o
   8   3   7        2.59        2.11      5.25 o
  -9   4   7        3.41        0.00      5.51 o
  -8   4   7       13.18        9.81      5.28 o
  -7   4   7      170.44      157.59      8.52 o
  -6   4   7       10.22       11.89      4.32 o
  -5   4   7       28.29       29.18      3.65 o
  -4   4   7      173.54      158.91      5.94 o
  -3   4   7      546.76      506.33      9.13 o
  -2   4   7      814.07      784.07      9.99 o
  -1   4   7      392.24      373.68      6.66 o
   0   4   7      128.29      154.21      4.72 o
   1   4   7      120.35       86.00      4.04 o
   2   4   7      913.40      878.91     11.55 o
   3   4   7      250.35      248.88      7.98 o
   4   4   7      327.13      312.60     10.90 o
   5   4   7        6.83        5.38      4.34 o
   6   4   7       25.20       24.50      5.39 o
   7   4   7        1.15        3.83      4.94 o
   8   4   7        0.00        0.00      4.90 o
  -9   5   7        5.03        1.17      5.18 o
  -8   5   7       98.03      116.43      9.85 o
  -7   5   7      181.43      172.84      9.10 o
  -6   5   7      226.16      232.84      9.95 o
  -5   5   7        4.38        0.19      3.42 o
  -4   5   7       26.38       35.70      4.76 o
  -3   5   7      706.72      649.54     14.07 o
  -2   5   7      275.30      262.46      8.95 o
  -1   5   7     1118.38     1143.59     18.90 o
   0   5   7     1489.62     1469.28     14.18 o
   1   5   7      166.06      134.32      5.06 o
   2   5   7       68.37       78.68      4.43 o
   3   5   7       45.99       44.97      4.63 o
   4   5   7        6.02        7.00      3.77 o
   5   5   7        0.09        0.00      4.02 o
   6   5   7       20.46       17.13      5.04 o
   7   5   7        3.48        9.62      7.97 o
  -9   6   7       17.45       28.14      7.75 o
  -8   6   7       23.31       17.21      6.18 o
  -7   6   7      727.40      709.52     17.96 o
  -6   6   7      950.87      917.36     19.66 o
  -5   6   7      587.96      559.76     14.96 o
  -4   6   7        1.22        1.01      3.88 o
  -3   6   7      545.73      543.59     13.52 o
  -2   6   7       62.69       54.58      5.27 o
  -1   6   7      261.47      261.21      9.31 o
   0   6   7       61.48       54.29      3.83 o
   1   6   7       20.29       19.83      3.41 o
   2   6   7       13.79       15.38      4.09 o
   3   6   7      105.24      110.41      7.48 o
   4   6   7       38.02       40.14      4.85 o
   5   6   7      295.53      284.94     17.57 o
   6   6   7       13.62       16.54      7.30 o
   7   6   7        0.71        0.00      4.96 o
  -8   7   7       28.99       25.90      6.67 o
  -7   7   7      131.18      115.10     12.74 o
  -6   7   7      543.37      509.28     15.36 o
  -5   7   7      331.93      324.31     11.95 o
  -4   7   7        7.95        2.19      3.96 o
  -3   7   7      905.48      848.83     17.55 o
  -2   7   7      599.99      608.90     14.71 o
  -1   7   7       41.78       54.19      5.57 o
   0   7   7      320.40      297.85     10.26 o
   1   7   7      105.76       99.80      5.10 o
   2   7   7      265.55      256.78      8.64 o
   3   7   7       15.73       17.84      4.28 o
   4   7   7       12.62       16.52      5.84 o
   5   7   7        0.12        2.87      4.63 o
   6   7   7        0.30        0.00      4.80 o
   7   7   7        8.24        8.13      5.06 o
  -8   8   7        1.89        0.00      5.37 o
  -7   8   7        0.83        0.00      7.19 o
  -6   8   7        0.08        4.42      4.45 o
  -5   8   7      153.25      147.08      8.86 o
  -4   8   7        7.53        8.82      4.52 o
  -3   8   7        3.82        4.87      3.96 o
  -2   8   7      900.93      903.10     18.66 o
  -1   8   7      643.00      627.71     15.50 o
   0   8   7       33.92       34.70      5.27 o
   1   8   7        1.66        4.55      4.71 o
   2   8   7      575.37      586.13     12.78 o
   3   8   7      695.31      706.02     14.77 o
   4   8   7      150.50      152.82      7.87 o
   5   8   7        5.23        7.47      6.26 o
   6   8   7       43.03       45.98      8.79 o
  -8   9   7       18.11       12.05      6.47 o
  -7   9   7        1.55        0.00      9.32 o
  -6   9   7       38.44       38.58     10.66 o
  -5   9   7      217.18      211.14     10.75 o
  -4   9   7       31.45       24.59      5.82 o
  -3   9   7       60.09       65.93      6.71 o
  -2   9   7       44.36       49.18      5.90 o
  -1   9   7       43.42       43.03      5.93 o
   0   9   7        6.78        0.00      5.19 o
   1   9   7       82.08       89.50      7.10 o
   2   9   7        5.39        6.16      4.95 o
   3   9   7        0.70        0.00      5.91 o
   4   9   7       77.47       84.83      7.31 o
   5   9   7        1.64        2.59      7.60 o
   6   9   7       38.64       55.40     11.97 o
  -7  10   7        0.31        0.00      5.37 o
  -6  10   7       34.33       39.57      6.05 o
  -5  10   7       43.97       53.96      6.49 o
  -4  10   7        4.99        3.85     13.21 o
  -3  10   7      226.74      226.73     11.14 o
  -2  10   7       24.07       17.16      4.66 o
  -1  10   7       10.95       15.86      4.52 o
   0  10   7      124.14      115.83      8.15 o
   1  10   7        8.61        3.70      4.89 o
   2  10   7      109.28       97.67      8.84 o
   3  10   7        0.03        6.99      4.92 o
   4  10   7      108.65      124.93     10.93 o
   5  10   7       42.35       38.95     14.90 o
  -6  11   7        0.43        0.00      6.76 o
  -5  11   7        2.27        0.42      4.23 o
  -4  11   7        4.65        9.69      5.10 o
  -3  11   7        3.92        7.68      4.98 o
  -2  11   7        7.35        4.50      4.31 o
  -1  11   7      193.33      200.32     10.47 o
   0  11   7        0.25        2.67      4.26 o
   1  11   7       36.42       34.35      5.66 o
   2  11   7       29.20       43.89      7.39 o
   3  11   7        3.28        0.91      4.90 o
   4  11   7        5.38        0.64      8.89 o
  -5  12   7       11.28       27.55      6.48 o
  -4  12   7       82.76       77.49      7.91 o
  -3  12   7        3.39        0.79      4.31 o
  -2  12   7       22.59       20.89      5.68 o
  -1  12   7       79.21       84.67      7.64 o
   0  12   7       19.51       15.18      7.99 o
   1  12   7       77.74       77.93      8.50 o
   2  12   7        1.26        8.97      4.80 o
   3  12   7        1.47       13.09      6.72 o
   4  12   7        1.48       10.40      6.82 o
  -4  13   7        9.88       14.07      7.94 o
  -3  13   7        3.09        7.55      6.98 o
  -2  13   7       19.67       28.12      6.08 o
  -1  13   7       91.94       94.48      8.50 o
   0  13   7       35.86       41.92      6.24 o
   1  13   7       14.32       28.50      8.18 o
   2  13   7        3.06        5.92      9.94 o
  -2  14   7        0.75        0.00      4.42 o
  -1  14   7        0.05        0.00      4.96 o
   0  14   7       41.61       48.16     15.60 o
  -8   0   8       42.33       45.21      7.50 o
  -7   0   8       27.77       18.91      5.72 o
  -6   0   8        1.40        0.35      3.64 o
  -5   0   8      164.69      146.14      7.35 o
  -4   0   8      174.69      164.05      8.51 o
  -3   0   8     4298.77     4481.83     32.29 o
  -2   0   8     2139.65     2233.62     27.84 o
  -1   0   8       20.28       24.29      3.45 o
   0   0   8     3197.22     3318.58     39.08 o
   1   0   8      517.82      531.10     11.58 o
   2   0   8       19.10       16.07      3.39 o
   3   0   8      303.74      292.95     13.56 o
   4   0   8        4.87        9.10      6.71 o
   5   0   8      272.24      276.74     18.37 o
   6   0   8       60.36       54.43      9.29 o
   7   0   8        0.20        0.00      6.15 o
   8   0   8        2.46        5.24      7.06 o
  -9   1   8        8.77        6.94      7.53 o
  -8   1   8       18.48       15.39      4.56 o
  -7   1   8      100.62       96.19     10.81 o
  -6   1   8       33.04       35.95      3.51 o
  -5   1   8       12.31        9.34      2.44 o
  -4   1   8        1.75        0.00      1.95 o
  -3   1   8       52.10       62.49      3.07 o
  -2   1   8     1078.99     1043.97     12.35 o
  -1   1   8        0.07        0.00      3.57 o
   0   1   8      828.44      823.38      9.23 o
   1   1   8      100.67      103.43      3.90 o
   2   1   8      329.20      302.66      6.79 o
   3   1   8       12.90       12.43      3.69 o
   4   1   8      522.18      524.18     14.99 o
   5   1   8       46.33       47.41      5.81 o
   6   1   8       10.36        5.12      4.49 o
   7   1   8        4.38        0.00      4.46 o
   8   1   8       28.55       23.90     10.61 o
  -9   2   8      112.97      120.71     11.70 o
  -8   2   8        8.83        8.27      4.12 o
  -7   2   8        8.13       11.02      3.98 o
  -6   2   8      199.17      202.11      8.68 o
  -5   2   8      303.33      288.16      8.03 o
  -4   2   8      176.59      167.83      5.93 o
  -3   2   8        3.26        3.09      2.17 o
  -2   2   8      405.11      444.94      8.59 o
  -1   2   8     1499.33     1508.53     15.62 o
   0   2   8     1239.40     1281.71     14.78 o
   1   2   8       12.87       22.40      2.50 o
   2   2   8      906.05      919.59     11.69 o
   3   2   8     1401.12     1344.45     17.10 o
   4   2   8       50.58       49.15      5.64 o
   5   2   8       95.52       95.11      7.38 o
   6   2   8       18.51       23.90      5.34 o
   7   2   8       36.67       21.10      5.94 o
  -9   3   8        0.05        1.17      5.09 o
  -8   3   8      160.33      195.76      9.85 o
  -7   3   8        0.00        0.00      3.71 o
  -6   3   8        5.81        9.26      3.56 o
  -5   3   8       98.05      107.34      6.56 o
  -4   3   8      147.99      141.64      6.97 o
  -3   3   8      215.32      197.68      6.10 o
  -2   3   8       57.82       62.81      3.92 o
  -1   3   8      660.37      631.44     10.54 o
   0   3   8      194.80      180.01      8.10 o
   1   3   8      369.81      388.90      7.52 o
   2   3   8      354.42      348.66      8.56 o
   3   3   8      540.56      549.96     11.45 o
   4   3   8      222.42      195.19      9.46 o
   5   3   8      106.43      108.60      7.76 o
   6   3   8       19.73       26.45     10.99 o
   7   3   8       15.22       16.96      9.68 o
  -9   4   8        0.13        8.89      9.43 o
  -8   4   8       88.19       76.98      8.86 o
  -7   4   8      246.44      238.07     10.43 o
  -6   4   8        0.12        7.47      4.10 o
  -5   4   8      155.55      159.86     11.52 o
  -4   4   8      364.00      335.03      9.56 o
  -3   4   8      214.75      206.82      8.11 o
  -2   4   8      231.89      221.55      6.51 o
  -1   4   8       10.80       17.24      3.07 o
   0   4   8        1.22        0.00      2.54 o
   1   4   8       13.11       11.75      2.81 o
   2   4   8       66.37       75.70      4.96 o
   3   4   8       58.61       57.20      7.46 o
   4   4   8       14.50        9.44      4.16 o
   5   4   8      292.41      248.09     11.00 o
   6   4   8       58.21       49.71      6.39 o
   7   4   8        2.37        0.00      4.75 o
  -9   5   8        4.54        5.15     12.89 o
  -8   5   8        0.75        0.00      4.78 o
  -7   5   8        0.20        0.00      3.69 o
  -6   5   8      271.41      275.88     11.08 o
  -5   5   8     1407.21     1438.47     23.13 o
  -4   5   8      697.84      670.32     15.37 o
  -3   5   8       10.33        4.57      3.25 o
  -2   5   8      113.72      115.33      6.73 o
  -1   5   8      648.73      624.67     14.78 o
   0   5   8       27.11       21.68      3.55 o
   1   5   8      162.07      177.87      6.72 o
   2   5   8      129.35      133.29      6.23 o
   3   5   8        0.20        0.00      4.31 o
   4   5   8      311.17      290.82     11.12 o
   5   5   8        4.55        5.83      4.28 o
   6   5   8       11.07        6.56      4.75 o
   7   5   8       30.24       35.65      6.20 o
  -9   6   8        5.06       12.77      6.25 o
  -8   6   8        2.85        6.70      5.28 o
  -7   6   8        0.57        0.00      3.78 o
  -6   6   8       99.05       89.77      7.27 o
  -5   6   8       37.41       40.62      5.49 o
  -4   6   8      743.61      681.98     16.17 o
  -3   6   8      124.80      106.74      9.81 o
  -2   6   8      322.92      286.19     10.46 o
  -1   6   8       45.51       43.58      5.01 o
   0   6   8       17.41       10.64      3.43 o
   1   6   8       11.64       12.85      3.79 o
   2   6   8        3.12        5.97      4.07 o
   3   6   8       53.73       50.93      5.31 o
   4   6   8       37.07       31.41      5.48 o
   5   6   8       11.77       15.05      5.12 o
   6   6   8        6.98       20.17      5.34 o
   7   6   8        2.28        9.07      5.31 o
  -8   7   8       10.04        8.30      5.95 o
  -7   7   8       76.17       82.57     11.24 o
  -6   7   8        6.15       11.43      4.73 o
  -5   7   8      317.05      322.21     12.28 o
  -4   7   8       42.84       48.69      5.75 o
  -3   7   8       85.04       80.26      6.87 o
  -2   7   8       54.49       65.07      6.13 o
  -1   7   8        0.56        3.19      3.85 o
   0   7   8      295.38      278.52     10.25 o
   1   7   8      391.77      362.84     11.49 o
   2   7   8       63.39       64.73      6.17 o
   3   7   8       33.33       24.65      5.01 o
   4   7   8      170.42      172.77      9.32 o
   5   7   8       83.06      103.44      8.17 o
   6   7   8       24.79       16.54      5.21 o
  -8   8   8       41.97       28.71      7.47 o
  -7   8   8        6.17        4.14      4.81 o
  -6   8   8       29.79       30.58      6.17 o
  -5   8   8        0.89        0.96      3.96 o
  -4   8   8      127.54      129.68      8.59 o
  -3   8   8       25.00       17.09      4.83 o
  -2   8   8       69.49       62.46      6.32 o
  -1   8   8        0.02        1.15      5.52 o
   0   8   8       12.13        6.65      4.19 o
   1   8   8        8.50       10.82      4.30 o
   2   8   8       48.63       34.17      8.11 o
   3   8   8        3.40        1.36      5.71 o
   4   8   8        4.24        1.37      4.65 o
   5   8   8       25.00       36.08     13.55 o
   6   8   8       54.86       56.74      8.32 o
  -7   9   8        0.24        9.42      6.05 o
  -6   9   8       67.77       96.44      8.20 o
  -5   9   8      113.39      119.01      8.62 o
  -4   9   8        5.38        1.86      4.87 o
  -3   9   8      229.83      211.51     14.81 o
  -2   9   8        1.03        0.00      4.05 o
  -1   9   8       90.54       89.78      7.17 o
   0   9   8      132.76      145.23      9.81 o
   1   9   8       29.18       27.15      5.03 o
   2   9   8       90.17       74.64      7.92 o
   3   9   8        0.84        4.40      6.66 o
   4   9   8       26.07       20.94      5.33 o
   5   9   8        0.41        1.29      5.20 o
  -7  10   8       35.09       22.51      6.78 o
  -6  10   8       13.84       16.45      8.72 o
  -5  10   8       30.26       33.94      5.88 o
  -4  10   8        8.39       11.45      6.02 o
  -3  10   8        5.53        5.20      4.32 o
  -2  10   8      102.79       80.02      7.46 o
  -1  10   8      126.43      120.27      8.29 o
   0  10   8      104.97      115.03      8.19 o
   1  10   8       55.38       65.17      7.52 o
   2  10   8       57.15       69.41      7.73 o
   3  10   8       54.79       58.54     11.96 o
   4  10   8        4.76       11.26      5.74 o
   5  10   8       41.87       54.35     11.23 o
  -6  11   8        3.66       10.03      5.20 o
  -5  11   8        0.22        5.05      4.72 o
  -4  11   8        5.76        4.10      8.76 o
  -3  11   8        0.09        0.00      4.50 o
  -2  11   8        5.64        7.36      4.40 o
  -1  11   8       10.00        6.74      4.64 o
   0  11   8      203.99      203.29     10.68 o
   1  11   8      172.91      177.29     11.52 o
   2  11   8        0.32        7.91      5.03 o
   3  11   8        0.77       14.01      5.25 o
   4  11   8       13.95        0.00      6.00 o
  -5  12   8       17.54       13.51      5.79 o
  -4  12   8       99.84      113.80      9.46 o
  -3  12   8      127.44      138.07      9.91 o
  -2  12   8       23.84       26.19      9.98 o
  -1  12   8       23.29       16.66      5.62 o
   0  12   8      106.52      116.79      8.73 o
   1  12   8        0.06        5.57      5.24 o
   2  12   8        2.64       10.16      5.77 o
   3  12   8        4.95       18.42      7.73 o
  -3  13   8        1.35        5.06      4.84 o
  -2  13   8      102.95       94.19      8.58 o
  -1  13   8       99.20      115.35      9.26 o
   0  13   8       12.28       19.44      5.51 o
   1  13   8        2.53        8.86      5.09 o
  -9   1   9        0.49        0.00      5.65 o
  -8   1   9      322.59      306.50     13.87 o
  -7   1   9       32.63       32.73      5.61 o
  -6   1   9      125.04      134.13      7.22 o
  -5   1   9        0.19        0.00      3.39 o
  -4   1   9        8.63        7.67      4.46 o
  -3   1   9      159.41      172.91      5.83 o
  -2   1   9      334.29      295.58      9.27 o
  -1   1   9      334.54      342.38      7.91 o
   0   1   9       14.97       13.69      2.78 o
   1   1   9      865.41      840.52     10.87 o
   2   1   9       88.86       88.50      4.28 o
   3   1   9       76.45       74.11      5.73 o
   4   1   9       99.11      101.43      7.20 o
   5   1   9       10.42        9.66      5.93 o
   6   1   9        2.64        8.55      4.83 o
   7   1   9        0.11        0.00      5.08 o
  -9   2   9        1.08        8.21      6.02 o
  -8   2   9        3.05        5.90      4.73 o
  -7   2   9        0.51        0.00      3.83 o
  -6   2   9        1.67        0.25      3.38 o
  -5   2   9       26.29       31.08      4.51 o
  -4   2   9       69.81       81.53      4.70 o
  -3   2   9      217.17      200.06      6.41 o
  -2   2   9       97.50      131.73      5.34 o
  -1   2   9        4.18        6.89      2.64 o
   0   2   9       62.24       79.45      4.48 o
   1   2   9       82.64       77.43      4.53 o
   2   2   9      193.76      189.81      6.69 o
   3   2   9       34.85       34.64      4.69 o
   4   2   9       18.84       18.66      4.57 o
   5   2   9        0.38        0.00      4.34 o
   6   2   9        0.03        1.95      4.54 o
   7   2   9        7.29       10.29      5.21 o
  -9   3   9       43.01       51.47      8.69 o
  -8   3   9       58.91       71.44      7.66 o
  -7   3   9       39.01       40.18      5.82 o
  -6   3   9      289.29      262.17     10.31 o
  -5   3   9      391.73      359.01     11.38 o
  -4   3   9       99.38      100.67      6.44 o
  -3   3   9       61.76       65.08      4.26 o
  -2   3   9      851.19      842.43     12.66 o
  -1   3   9     1046.60     1018.02     14.55 o
   0   3   9      518.39      487.28     10.11 o
   1   3   9       41.95       42.49      4.09 o
   2   3   9       69.83       67.66      5.47 o
   3   3   9      146.22      160.85      7.93 o
   4   3   9       44.13       45.73      5.79 o
   5   3   9        9.79        8.20      4.65 o
   6   3   9       11.12        3.91      4.94 o
   7   3   9       13.55       12.32      5.26 o
  -9   4   9       28.82       32.47      8.08 o
  -8   4   9       22.83       26.09      5.32 o
  -7   4   9       33.95       30.83      5.12 o
  -6   4   9      130.04      137.84      8.25 o
  -5   4   9       25.22       17.54      4.60 o
  -4   4   9      184.90      211.22      8.84 o
  -3   4   9      414.29      414.13     11.67 o
  -2   4   9        0.09        3.68      3.66 o
  -1   4   9       60.43       60.15      4.48 o
   0   4   9        7.21        9.00      4.92 o
   1   4   9       69.41       65.90      5.57 o
   2   4   9       13.47       11.21      4.15 o
   3   4   9      106.92      119.68      7.43 o
   4   4   9      238.72      254.77     16.11 o
   5   4   9      143.34      157.77     12.97 o
   6   4   9      168.84      159.04     13.89 o
   7   4   9       29.32       19.72      6.03 o
  -9   5   9        2.34       10.31      5.62 o
  -8   5   9        4.09        3.30      7.41 o
  -7   5   9       25.20       33.83      5.63 o
  -6   5   9       50.18       48.50      5.88 o
  -5   5   9      405.50      392.39     12.79 o
  -4   5   9      967.47      934.83     18.59 o
  -3   5   9      474.53      469.67     12.99 o
  -2   5   9        9.79        6.62      6.42 o
  -1   5   9      117.35      113.46      6.84 o
   0   5   9       31.01       30.01      3.95 o
   1   5   9       49.66       43.83      4.46 o
   2   5   9      324.29      296.96     11.84 o
   3   5   9      130.92      119.38      7.58 o
   4   5   9        2.84        3.62      5.39 o
   5   5   9      123.28      134.82     10.35 o
   6   5   9       32.00       46.88      7.84 o
  -8   6   9        4.45        7.07      5.61 o
  -7   6   9       50.25       42.59      6.88 o
  -6   6   9       33.00       43.87      8.39 o
  -5   6   9       23.85       20.70      5.20 o
  -4   6   9      600.61      582.89     15.46 o
  -3   6   9     1516.85     1529.33     23.87 o
  -2   6   9       48.54       47.94      5.57 o
  -1   6   9        2.67        8.04      4.03 o
   0   6   9       37.64       56.40      5.61 o
   1   6   9      435.01      422.76     10.77 o
   2   6   9      157.96      141.94      8.04 o
   3   6   9        3.08        3.73      4.26 o
   4   6   9       98.23      102.80      9.05 o
   5   6   9       11.26        6.31      5.70 o
   6   6   9        1.98        5.62      7.85 o
  -8   7   9       20.73        5.00      5.44 o
  -7   7   9       25.20       24.51      5.72 o
  -6   7   9       40.20       35.28      5.82 o
  -5   7   9      156.37      154.40      9.75 o
  -4   7   9      832.20      843.03     18.97 o
  -3   7   9      106.84      119.10      7.98 o
  -2   7   9      368.10      370.06     12.46 o
  -1   7   9      507.31      499.11     14.08 o
   0   7   9       60.07       52.40      5.76 o
   1   7   9       16.70       15.89      4.41 o
   2   7   9      117.26      106.40      7.37 o
   3   7   9       28.63       34.52      7.10 o
   4   7   9       38.54       42.69      7.06 o
   5   7   9        0.01        8.93      5.72 o
   6   7   9        0.49        7.65      5.68 o
  -8   8   9       18.74       16.01      6.43 o
  -7   8   9       39.55       43.50     10.06 o
  -6   8   9      174.09      175.32     11.33 o
  -5   8   9        8.18       13.80      4.86 o
  -4   8   9        3.32        3.07      4.58 o
  -3   8   9      281.48      253.62     11.27 o
  -2   8   9       81.12       82.17      7.01 o
  -1   8   9       17.66        8.11      4.44 o
   0   8   9        0.08        0.00      3.67 o
   1   8   9        8.12       12.11      4.73 o
   2   8   9       94.68       95.45      8.69 o
   3   8   9       21.34       22.58      5.98 o
   4   8   9      132.76      158.82     11.15 o
   5   8   9      116.53      128.47     10.88 o
  -7   9   9        3.04        0.00      4.76 o
  -6   9   9       30.25       32.43      6.01 o
  -5   9   9        5.56        8.20      4.81 o
  -4   9   9       99.43       87.87      7.67 o
  -3   9   9      130.66      134.18      8.93 o
  -2   9   9      204.57      195.04     10.29 o
  -1   9   9       30.55       23.17      4.97 o
   0   9   9       21.44       28.92      5.37 o
   1   9   9        2.49        8.40      4.50 o
   2   9   9       58.71       57.13     10.79 o
   3   9   9        1.69       10.39      5.51 o
   4   9   9        1.31        9.07      6.15 o
   5   9   9       20.37       31.19     16.84 o
  -6  10   9       26.54       26.98      5.85 o
  -5  10   9       18.86       20.91      5.92 o
  -4  10   9       30.43       26.15      7.71 o
  -3  10   9       12.59        8.23      4.39 o
  -2  10   9        1.08        5.18      4.77 o
  -1  10   9       52.05       60.25      6.83 o
   0  10   9       26.48       17.96      5.12 o
   1  10   9       93.06       81.74      8.28 o
   2  10   9       59.42       60.86      7.54 o
   3  10   9       11.16        9.35      5.10 o
   4  10   9       23.81       29.32      6.81 o
  -6  11   9       23.11       21.85      5.56 o
  -5  11   9       62.02       61.82      7.40 o
  -4  11   9        2.38        0.00      4.75 o
  -3  11   9       53.19       51.80      6.83 o
  -2  11   9        8.60        7.27      4.68 o
  -1  11   9       71.97       67.60      7.18 o
   0  11   9        9.74       11.83      5.44 o
   1  11   9       10.28       10.49      4.93 o
   2  11   9       10.34       22.18      6.08 o
   3  11   9        0.32        0.81      4.66 o
  -4  12   9       31.80       41.14      6.47 o
  -3  12   9       21.99       23.96      9.52 o
  -2  12   9       59.50       73.24      8.65 o
  -1  12   9        7.56       16.48      5.25 o
   0  12   9       49.14       58.45      7.85 o
   1  12   9       21.16       20.22      5.97 o
   2  12   9        2.30       12.47      5.55 o
  -2  13   9       48.56       49.17      7.40 o
  -1  13   9        0.04        0.00      4.72 o
   0  13   9        4.76        3.58      5.03 o
  -9   0  10        6.12       22.66     10.90 o
  -8   0  10       58.02       50.54     13.15 o
  -7   0  10       97.74       84.50     13.87 o
  -6   0  10      623.25      596.99     20.65 o
  -5   0  10       22.12       16.71      5.40 o
  -4   0  10      129.89      140.07      9.84 o
  -3   0  10      132.02      134.58      9.43 o
  -2   0  10     1138.35     1175.99     25.62 o
  -1   0  10      789.66      774.42     21.31 o
   0   0  10       77.94       93.65      8.56 o
   1   0  10     1380.60     1393.84     28.52 o
   2   0  10     3018.05     3049.77     67.65 o
   3   0  10        0.27       10.48      5.55 o
   4   0  10      129.85      148.89     11.87 o
   5   0  10       34.76       27.38      7.89 o
   6   0  10       17.31       30.74      8.82 o
   7   0  10       17.38       15.32     18.93 o
  -9   1  10        4.52        4.19     10.07 o
  -8   1  10       64.55       50.75      9.55 o
  -7   1  10       47.93       41.54      6.21 o
  -6   1  10       29.56       34.30      6.78 o
  -5   1  10       38.05       41.85      4.85 o
  -4   1  10       30.54       39.90      4.43 o
  -3   1  10      769.94      751.53     14.83 o
  -2   1  10       10.16        5.68      4.32 o
  -1   1  10        0.87        0.00      5.10 o
   0   1  10      337.90      318.21      9.96 o
   1   1  10      288.98      267.97      7.83 o
   2   1  10      407.38      424.74     11.37 o
   3   1  10      258.79      241.75     11.55 o
   4   1  10       24.25       21.27      6.04 o
   5   1  10        0.51        4.35      4.73 o
   6   1  10       44.95       43.82      6.49 o
   7   1  10       10.34       17.01      5.77 o
  -9   2  10        0.25        0.00      7.47 o
  -8   2  10        4.80        2.78      4.71 o
  -7   2  10       34.29       31.68      5.77 o
  -6   2  10      191.45      198.70     10.94 o
  -5   2  10      324.85      308.79     12.95 o
  -4   2  10      743.57      742.99     18.80 o
  -3   2  10      174.93      178.28      7.62 o
  -2   2  10       86.31       85.72      5.64 o
  -1   2  10      171.23      149.56      7.14 o
   0   2  10      720.73      725.47     12.30 o
   1   2  10       47.36       42.22      4.00 o
   2   2  10      141.12      126.66      7.03 o
   3   2  10      150.82      151.78      9.59 o
   4   2  10       60.23       61.51      9.73 o
   5   2  10       47.03       59.32     13.95 o
   6   2  10        8.34        3.48      5.83 o
  -9   3  10        5.66        0.00      5.68 o
  -8   3  10        1.06        0.00      4.43 o
  -7   3  10        8.07       14.38      6.47 o
  -6   3  10      714.03      715.22     20.19 o
  -5   3  10      110.81      116.49      8.73 o
  -4   3  10      648.85      690.80     18.65 o
  -3   3  10       12.82        7.79      3.74 o
  -2   3  10       47.00       52.78      4.19 o
  -1   3  10      278.53      288.38      8.15 o
   0   3  10       50.54       48.35      4.34 o
   1   3  10      134.02      126.34      5.99 o
   2   3  10        0.26        0.00      3.62 o
   3   3  10       87.71       94.95      8.41 o
   4   3  10       29.94       27.92      6.15 o
   5   3  10        2.74        0.00      5.61 o
   6   3  10        1.14        0.00      4.81 o
  -9   4  10        2.04        8.83      9.88 o
  -8   4  10        3.28        4.90      4.89 o
  -7   4  10       35.88       43.18      6.78 o
  -6   4  10      308.26      315.53     21.16 o
  -5   4  10        6.94        0.00      4.14 o
  -4   4  10      153.29      155.43      8.28 o
  -3   4  10      417.50      418.69     12.09 o
  -2   4  10       47.82       54.87      5.24 o
  -1   4  10       88.37       96.02      5.38 o
   0   4  10        3.44        5.43      6.22 o
   1   4  10      293.59      291.73      8.85 o
   2   4  10       64.43       69.22      6.08 o
   3   4  10        5.53        7.19      5.14 o
   4   4  10       59.90       61.80      8.84 o
   5   4  10       46.66       45.56      7.74 o
   6   4  10       35.76       30.90      8.75 o
  -8   5  10        0.11        9.01      5.58 o
  -7   5  10       29.85       37.64      6.52 o
  -6   5  10        9.91        7.21      4.28 o
  -5   5  10      160.19      157.87      9.22 o
  -4   5  10        6.42        2.46      4.08 o
  -3   5  10       62.95       65.45      6.50 o
  -2   5  10     1173.77     1214.95     20.61 o
  -1   5  10      275.81      262.70      9.92 o
   0   5  10        4.59        3.08      4.67 o
   1   5  10       13.03       10.56      3.63 o
   2   5  10        0.34        0.00      3.47 o
   3   5  10        0.17        0.79      4.63 o
   4   5  10       63.74       47.89      7.65 o
   5   5  10        0.56        3.90      5.81 o
   6   5  10        9.19        6.43      6.16 o
  -8   6  10        5.89        0.00      5.10 o
  -7   6  10       22.45       28.95      5.66 o
  -6   6  10       47.77       50.19      6.30 o
  -5   6  10       32.40       37.20      5.64 o
  -4   6  10       37.11       46.69      6.05 o
  -3   6  10       21.89       21.30      5.96 o
  -2   6  10      190.80      189.82      9.25 o
  -1   6  10        5.58       13.82      4.40 o
   0   6  10      440.31      404.73     12.32 o
   1   6  10        0.08        0.00      4.47 o
   2   6  10       37.37       45.24      5.48 o
   3   6  10       24.04       30.90      5.26 o
   4   6  10        7.89        2.97      5.47 o
   5   6  10        0.33        3.14      5.79 o
   6   6  10        3.80        0.00      5.81 o
  -8   7  10       25.03       26.99      6.96 o
  -7   7  10      134.31      130.94      9.32 o
  -6   7  10       11.22        8.69      4.60 o
  -5   7  10       22.18       17.92      5.16 o
  -4   7  10      105.73      116.58      8.33 o
  -3   7  10      122.77      111.55      7.94 o
  -2   7  10      320.69      321.08     12.01 o
  -1   7  10      457.56      449.34     13.69 o
   0   7  10        8.13       11.97      4.06 o
   1   7  10        6.50        7.48      4.80 o
   2   7  10        0.79        0.12      4.13 o
   3   7  10        1.85        1.87      4.25 o
   4   7  10        0.63        0.00      4.89 o
   5   7  10        8.06        9.75      5.64 o
  -7   8  10        7.89        8.80      5.31 o
  -6   8  10        3.22        0.51      4.88 o
  -5   8  10        9.24        8.98      4.93 o
  -4   8  10      128.33      132.79      9.04 o
  -3   8  10        0.61        0.00      4.39 o
  -2   8  10       92.76       88.10     10.34 o
  -1   8  10       66.20       47.89      5.93 o
   0   8  10       86.48       89.40      7.19 o
   1   8  10        2.45        4.91      7.44 o
   2   8  10        0.03        0.00      4.55 o
   3   8  10        5.95       15.26     14.39 o
   4   8  10        8.58        5.41      7.36 o
   5   8  10        2.56        5.81      5.80 o
  -7   9  10        0.02        0.00      5.31 o
  -6   9  10        8.07        4.07      5.08 o
  -5   9  10       19.75       30.92      6.36 o
  -4   9  10       14.63       21.46      5.65 o
  -3   9  10        9.84        7.73      4.42 o
  -2   9  10        1.43        6.94      4.73 o
  -1   9  10      367.73      333.48     12.96 o
   0   9  10       57.24       81.72      7.19 o
   1   9  10       21.37       25.10      5.58 o
   2   9  10       21.43       23.15      5.98 o
   3   9  10       27.05       28.66      6.39 o
   4   9  10       27.86       29.54      8.01 o
  -6  10  10        1.01        0.00      4.82 o
  -5  10  10        0.07        0.00      4.08 o
  -4  10  10       65.43       76.60      8.11 o
  -3  10  10       88.28       95.04      8.13 o
  -2  10  10        6.23        9.55      6.16 o
  -1  10  10       31.20       32.23      5.54 o
   0  10  10      115.52      123.04      8.69 o
   1  10  10        6.85        4.32      4.72 o
   2  10  10       30.28       30.61      6.97 o
   3  10  10        0.02        6.03      5.16 o
  -5  11  10       18.17        9.47      5.73 o
  -4  11  10        2.12        1.00      5.60 o
  -3  11  10       20.98       10.20      4.74 o
  -2  11  10       12.74       14.93      4.91 o
  -1  11  10       17.75       24.06      5.15 o
   0  11  10       18.72       10.21      5.33 o
   1  11  10        0.02        5.42      4.49 o
   2  11  10        0.54        3.93      6.95 o
  -4  12  10        2.52        4.94      5.65 o
  -3  12  10       26.51       19.79      6.98 o
  -2  12  10       67.74       75.23      7.77 o
  -1  12  10        0.79        8.39      6.91 o
   0  12  10       11.19        9.55      5.50 o
   1  12  10        8.86       14.57      5.60 o
  -9   1  11        1.90       11.89      7.82 o
  -8   1  11       50.80       61.71     10.18 o
  -7   1  11        1.03        0.00      4.26 o
  -6   1  11      143.33      138.00      9.32 o
  -5   1  11        3.00        7.18      4.39 o
  -4   1  11        8.68        6.25      3.44 o
  -3   1  11       86.95       77.71      5.66 o
  -2   1  11      226.22      206.93     10.39 o
  -1   1  11      397.00      384.47     11.26 o
   0   1  11      233.76      216.78      8.81 o
   1   1  11        3.51        0.00      3.63 o
   2   1  11      119.41      113.11     11.68 o
   3   1  11       11.61        0.00     12.45 o
   4   1  11       13.44       10.84     11.66 o
   5   1  11        1.97        0.00     15.43 o
   6   1  11        5.96        2.80      7.18 o
  -9   2  11        8.11        5.99     10.41 o
  -8   2  11        0.64       11.25      5.59 o
  -7   2  11       12.59       17.83      5.26 o
  -6   2  11       88.94       87.24      8.07 o
  -5   2  11        0.27        0.00      3.99 o
  -4   2  11      347.35      330.31     13.30 o
  -3   2  11       32.79       31.53      4.29 o
  -2   2  11       41.56       43.48      4.62 o
  -1   2  11       14.95       16.97      3.99 o
   0   2  11       15.34       10.30      4.77 o
   1   2  11       11.36       15.10      4.59 o
   2   2  11      121.05       91.21      8.17 o
   3   2  11       88.09       92.97     16.78 o
   4   2  11      252.63      238.10     21.43 o
   5   2  11       16.25       23.16      6.60 o
   6   2  11       15.37       12.50      8.90 o
  -9   3  11       46.82       39.65      7.20 o
  -8   3  11       25.53       26.91      6.27 o
  -7   3  11       57.74       68.35      8.00 o
  -6   3  11       23.18       24.45      5.26 o
  -5   3  11        1.13        1.29      4.14 o
  -4   3  11     1305.52     1316.63     26.53 o
  -3   3  11       21.57       18.64      4.98 o
  -2   3  11       85.02       80.29      6.63 o
  -1   3  11        0.14        4.11      3.70 o
   0   3  11      220.28      200.76      8.85 o
   1   3  11      314.29      299.31     10.62 o
   2   3  11       42.17       44.27      5.26 o
   3   3  11       58.62       60.38      7.36 o
   4   3  11      107.33      133.61     10.40 o
   5   3  11        0.10        3.99      5.63 o
   6   3  11        5.67        7.15      6.19 o
  -8   4  11        2.65       11.06      5.69 o
  -7   4  11       15.08        8.76      5.16 o
  -6   4  11        0.53        0.00      5.37 o
  -5   4  11      182.13      180.17     11.03 o
  -4   4  11      366.80      323.06     13.87 o
  -3   4  11       20.96       18.03      5.01 o
  -2   4  11        2.96        5.41      4.43 o
  -1   4  11       74.78       79.98      7.29 o
   0   4  11      304.20      310.84     15.06 o
   1   4  11      344.01      352.48     11.35 o
   2   4  11        0.20        0.00      3.69 o
   3   4  11       81.71       71.14      7.96 o
   4   4  11        0.35        0.00      6.03 o
   5   4  11       14.85       10.29      6.30 o
   6   4  11        3.83        4.11      8.03 o
  -8   5  11        0.03        0.75     10.27 o
  -7   5  11        2.50        2.22      4.71 o
  -6   5  11       17.43       19.82      5.51 o
  -5   5  11       94.68      104.36      9.02 o
  -4   5  11       22.67       25.61      5.99 o
  -3   5  11        1.50        0.00      6.12 o
  -2   5  11      621.59      563.10     17.92 o
  -1   5  11      459.65      472.91     13.35 o
   0   5  11       38.88       35.60      4.93 o
   1   5  11      161.08      162.03      8.35 o
   2   5  11       51.02       54.04      5.90 o
   3   5  11       14.87       21.37      6.01 o
   4   5  11       28.60       25.89      6.61 o
   5   5  11        0.72        0.00      5.56 o
  -8   6  11        0.24        0.00      5.35 o
  -7   6  11       19.94       40.53      7.16 o
  -6   6  11       64.92       71.08      8.51 o
  -5   6  11       27.44       35.09      6.45 o
  -4   6  11       44.20       48.93      6.96 o
  -3   6  11       78.30       70.36      6.68 o
  -2   6  11       47.69       45.50      5.71 o
  -1   6  11       64.56       62.36      6.06 o
   0   6  11       30.41       35.76      5.38 o
   1   6  11       15.64       13.11      4.94 o
   2   6  11      130.62      133.63      8.46 o
   3   6  11      149.50      147.90     10.51 o
   4   6  11        3.48       12.50      6.05 o
   5   6  11        5.58        4.01      5.86 o
  -7   7  11        1.83        0.00      5.15 o
  -6   7  11        3.41        6.13      4.88 o
  -5   7  11       38.30       26.17      6.07 o
  -4   7  11       36.29       30.75      6.34 o
  -3   7  11      243.21      239.42     10.99 o
  -2   7  11      137.99      146.07      8.81 o
  -1   7  11      202.16      217.01     10.08 o
   0   7  11       86.16       82.38      6.71 o
   1   7  11      204.98      226.88     12.04 o
   2   7  11       41.93       56.60      7.02 o
   3   7  11       13.00       14.89      6.43 o
   4   7  11       46.81       54.54      7.97 o
   5   7  11       11.17       17.38      7.41 o
  -7   8  11       37.22       34.02      7.58 o
  -6   8  11       27.99       34.46      7.76 o
  -5   8  11       43.72       43.76      6.56 o
  -4   8  11      143.69      157.86      9.85 o
  -3   8  11       29.71       21.56      4.93 o
  -2   8  11       25.31       23.04      4.87 o
  -1   8  11      255.79      240.33     11.00 o
   0   8  11       16.39       17.69      4.83 o
   1   8  11      420.73      417.46     19.57 o
   2   8  11       49.57       50.06      7.25 o
   3   8  11       27.13       29.20      6.94 o
   4   8  11        1.09        0.00      5.55 o
  -6   9  11        0.02        0.00      5.33 o
  -5   9  11        1.23       12.43      5.23 o
  -4   9  11       59.73       56.22      7.02 o
  -3   9  11        0.16        2.65      4.80 o
  -2   9  11       71.68       70.55     10.53 o
  -1   9  11       45.66       42.44     10.25 o
   0   9  11       72.35       71.12     11.95 o
   1   9  11       22.39       19.48      5.63 o
   2   9  11        0.38        6.17      5.11 o
   3   9  11        0.37        1.81      5.10 o
  -5  10  11       34.72       57.04     10.86 o
  -4  10  11       40.12       54.54      8.49 o
  -3  10  11        5.59        7.27      5.36 o
  -2  10  11        0.51        4.36      6.79 o
  -1  10  11       58.42       56.27      6.96 o
   0  10  11        2.54       11.85      5.20 o
   1  10  11        0.63        7.07      4.83 o
   2  10  11        2.88        8.09      7.09 o
   3  10  11       36.38       40.06      6.71 o
  -4  11  11        2.97        1.22      4.60 o
  -3  11  11        0.97        4.68      5.08 o
  -2  11  11        6.67       19.43     10.26 o
  -1  11  11       50.08       67.14      7.26 o
   0  11  11       12.31       16.36      6.72 o
   1  11  11        0.49        0.51      5.02 o
  -2  12  11       14.90       10.92      5.29 o
  -1  12  11       34.24       31.80      5.79 o
  -9   0  12        0.00        0.00      9.25 o
  -8   0  12       52.55       74.06     15.00 o
  -7   0  12        0.00        0.00      8.52 o
  -6   0  12      180.59      163.97     20.02 o
  -5   0  12       62.74       67.11      8.13 o
  -4   0  12      241.33      283.76     14.58 o
  -3   0  12      102.18       79.41     11.26 o
  -2   0  12      130.10      140.96     10.78 o
  -1   0  12       68.33       68.65      8.82 o
   0   0  12      277.23      238.74     15.92 o
   1   0  12       12.92        4.97      5.98 o
   2   0  12      214.61      197.80     20.74 o
   3   0  12        5.77       14.01     11.56 o
   4   0  12      186.90      193.10     22.46 o
   5   0  12        0.11        0.40     10.70 o
  -8   1  12       18.12       31.05      8.48 o
  -7   1  12       45.37       42.43     12.52 o
  -6   1  12        5.80        4.38      4.22 o
  -5   1  12       12.66       13.69      5.26 o
  -4   1  12        2.21        6.26      3.31 o
  -3   1  12       31.88       30.23      4.51 o
  -2   1  12        8.45        5.28      6.05 o
  -1   1  12      419.69      417.64     12.23 o
   0   1  12       20.60       18.20      4.35 o
   1   1  12      166.79      158.84      8.32 o
   2   1  12        0.13        7.20      7.72 o
   3   1  12       13.77       12.43      7.65 o
   4   1  12        0.23        0.00      8.03 o
   5   1  12       34.91       50.25     11.12 o
  -8   2  12       11.76       21.37      8.59 o
  -7   2  12      246.01      235.03     13.05 o
  -6   2  12        0.54        4.62      4.49 o
  -5   2  12      220.06      172.01     10.62 o
  -4   2  12      455.78      438.46     22.89 o
  -3   2  12      417.41      380.80     14.82 o
  -2   2  12        8.68        6.90      3.39 o
  -1   2  12        3.10        0.00      3.59 o
   0   2  12      499.70      490.32     13.42 o
   1   2  12      206.53      224.58     11.35 o
   2   2  12       83.90      109.55     12.19 o
   3   2  12        2.83       11.07      7.77 o
   4   2  12       61.62       70.27     11.30 o
   5   2  12        5.16        1.22      9.04 o
  -8   3  12        0.64        4.19      4.94 o
  -7   3  12        1.00        5.31      8.46 o
  -6   3  12      127.07      141.08     10.23 o
  -5   3  12        0.75        6.01      5.75 o
  -4   3  12       26.79       31.10      6.37 o
  -3   3  12      267.43      291.83     13.10 o
  -2   3  12     1234.13     1253.33     25.88 o
  -1   3  12      152.66      157.65      8.13 o
   0   3  12      364.88      350.92     14.78 o
   1   3  12       59.82       60.59      7.27 o
   2   3  12        5.54        8.80     13.81 o
   3   3  12        8.72       15.34      8.77 o
   4   3  12        5.72       19.44      9.12 o
   5   3  12       35.29       39.84      9.57 o
  -8   4  12       19.10       22.45      6.59 o
  -7   4  12        0.63        3.31      4.86 o
  -6   4  12       65.34       57.44      7.69 o
  -5   4  12      511.71      499.11     18.13 o
  -4   4  12       27.33       38.56      6.21 o
  -3   4  12       47.82       33.20      8.04 o
  -2   4  12      410.19      413.80     15.37 o
  -1   4  12       41.68       44.03      6.20 o
   0   4  12        0.82        0.00      5.45 o
   1   4  12        5.37        4.28      4.73 o
   2   4  12        2.97       11.04      8.35 o
   3   4  12       50.22       41.47     17.24 o
   4   4  12       15.35        5.66      7.06 o
   5   4  12        0.20        3.94     10.07 o
  -8   5  12       29.35       25.92      6.96 o
  -7   5  12       10.85       13.73      5.69 o
  -6   5  12       63.06       77.79      8.46 o
  -5   5  12       32.58       20.89      5.66 o
  -4   5  12       60.32       58.57      7.22 o
  -3   5  12        5.96        0.24      3.48 o
  -2   5  12       34.53       37.61      6.32 o
  -1   5  12       11.55       10.91      4.65 o
   0   5  12      108.29      107.16      8.31 o
   1   5  12        6.83        9.83      6.09 o
   2   5  12        1.28        0.00      5.67 o
   3   5  12        6.69        3.28      6.89 o
   4   5  12       52.89       58.62     12.75 o
   5   5  12        0.98        0.00      6.37 o
  -7   6  12        0.55       11.15      5.98 o
  -6   6  12        0.58        0.47      4.75 o
  -5   6  12       51.42       57.52      7.87 o
  -4   6  12       12.51       13.97      5.60 o
  -3   6  12        2.56        2.33      4.85 o
  -2   6  12        6.80       11.91      5.21 o
  -1   6  12       17.02       16.21      6.22 o
   0   6  12        4.25        2.36      4.61 o
   1   6  12        0.75        1.38      5.65 o
   2   6  12       23.52       32.35      5.80 o
   3   6  12       18.33       15.15     10.38 o
   4   6  12        0.64        0.00      4.63 o
  -7   7  12       43.51       33.24     11.57 o
  -6   7  12       17.39       14.66      6.09 o
  -5   7  12        1.94       11.40      5.60 o
  -4   7  12       13.50       14.65      5.69 o
  -3   7  12      103.13      114.10      9.60 o
  -2   7  12      210.08      199.46     12.01 o
  -1   7  12       26.40       19.90      5.62 o
   0   7  12       46.59       44.74      6.63 o
   1   7  12      261.96      267.81     13.19 o
   2   7  12      106.78       99.28      8.93 o
   3   7  12      162.60      163.58     13.73 o
   4   7  12        0.00       12.40      6.68 o
  -6   8  12       19.46       22.67      6.66 o
  -5   8  12       29.69       34.00      7.21 o
  -4   8  12        2.00        4.04      7.11 o
  -3   8  12       21.14       20.50      5.84 o
  -2   8  12      117.89      130.73     10.71 o
  -1   8  12       16.84       13.28      5.15 o
   0   8  12        9.85        8.61      4.85 o
   1   8  12       38.91       29.72      6.10 o
   2   8  12        0.07       11.67      5.53 o
   3   8  12        8.05       10.54      6.76 o
  -6   9  12       36.08       36.09     12.47 o
  -5   9  12       32.64       26.27      7.40 o
  -4   9  12       40.88       47.48      8.23 o
  -3   9  12       28.09       36.59      6.55 o
  -2   9  12       60.24       73.17      7.41 o
  -1   9  12        1.20        4.92      4.84 o
   0   9  12       15.55       15.84      5.30 o
   1   9  12       14.08       22.11      6.23 o
   2   9  12        4.70        9.29      7.87 o
   3   9  12        0.41        2.98      6.66 o
  -5  10  12       15.08       26.92      7.65 o
  -4  10  12        9.95        7.99      7.93 o
  -3  10  12       14.66        1.43      4.86 o
  -2  10  12       13.87       18.01      6.40 o
  -1  10  12        2.57        3.39      4.76 o
   0  10  12       14.75       26.40      8.79 o
   1  10  12       29.04       43.17      6.78 o
   2  10  12       36.43       48.42      7.33 o
  -3  11  12        6.33        0.00     12.90 o
  -2  11  12        8.83       17.26      5.28 o
  -1  11  12       31.46       35.11      7.08 o
   0  11  12       28.09       40.20      6.76 o
  -8   1  13       66.41       80.27     23.68 o
  -7   1  13        1.23        0.00      6.86 o
  -6   1  13       15.02        0.00      6.71 o
  -5   1  13      122.78      109.01      9.07 o
  -4   1  13        1.18        0.93      3.58 o
  -3   1  13        7.17        3.70      4.10 o
  -2   1  13       90.44       82.90      6.29 o
  -1   1  13       65.29       66.03      5.97 o
   0   1  13      171.72      171.95      8.63 o
   1   1  13       18.96       20.98      7.88 o
   2   1  13       30.38       15.02     22.43 o
   3   1  13       91.75       84.52     11.96 o
   4   1  13       33.12       41.81     14.30 o
   5   1  13        0.48        0.00      6.88 o
  -8   2  13        0.10        8.64      8.29 o
  -7   2  13        0.20        0.00      4.74 o
  -6   2  13       28.37       25.93      6.07 o
  -5   2  13        0.60        5.92      4.24 o
  -4   2  13      200.97      204.32     11.46 o
  -3   2  13       59.50       49.06      6.97 o
  -2   2  13       72.75       77.19      6.17 o
  -1   2  13      186.97      203.00     12.49 o
   0   2  13      210.04      231.63     10.70 o
   1   2  13       27.95       24.29      6.22 o
   2   2  13       31.84       50.44     10.27 o
   3   2  13        2.12        3.38      7.81 o
   4   2  13        5.13        5.24      7.97 o
   5   2  13       11.47       25.95     12.32 o
  -8   3  13        2.21        2.39      4.99 o
  -7   3  13       35.96       26.31      6.81 o
  -6   3  13       17.31       19.54      6.07 o
  -5   3  13        9.61        6.18      4.92 o
  -4   3  13       18.24        7.95      7.64 o
  -3   3  13       81.62       86.80     14.15 o
  -2   3  13     1043.79     1022.08     24.24 o
  -1   3  13        2.61        4.38      4.33 o
   0   3  13      474.62      479.64     13.96 o
   1   3  13       48.16       50.95      7.06 o
   2   3  13       19.18       17.18      8.27 o
   3   3  13       38.82       29.32      9.55 o
   4   3  13        0.70        0.00      9.02 o
  -8   4  13       20.49       24.48      7.16 o
  -7   4  13        1.07        7.64      6.13 o
  -6   4  13       45.60       51.82      7.61 o
  -5   4  13       13.23       19.82      5.72 o
  -4   4  13        0.59        0.00      5.20 o
  -3   4  13        0.25        1.59      4.92 o
  -2   4  13        0.39        0.00      6.53 o
  -1   4  13        6.37        6.36      4.44 o
   0   4  13        0.76        7.06      4.42 o
   1   4  13        6.52        2.30      4.89 o
   2   4  13       90.53       97.18     12.12 o
   3   4  13      126.38      149.95     16.09 o
   4   4  13        0.08        8.69      8.32 o
  -7   5  13        8.84        1.72      6.06 o
  -6   5  13        2.76        1.33      5.14 o
  -5   5  13       13.92       12.38      5.47 o
  -4   5  13       20.98       35.94      6.51 o
  -3   5  13        0.39        0.00      5.00 o
  -2   5  13        0.00        0.00      3.53 o
  -1   5  13       15.18       13.45      9.24 o
   0   5  13       80.26       99.13     10.67 o
   1   5  13       51.60       60.15      9.45 o
   2   5  13       22.19       12.54      7.73 o
   3   5  13       19.35       29.46      8.52 o
   4   5  13       32.55       20.23      8.76 o
  -7   6  13        5.83        0.00      5.89 o
  -6   6  13        0.72       11.44      6.51 o
  -5   6  13       18.92       13.47      5.82 o
  -4   6  13       45.20       48.09      7.29 o
  -3   6  13      109.82      128.00     10.03 o
  -2   6  13       14.87       15.89      5.47 o
  -1   6  13       32.89       36.06      6.62 o
   0   6  13      286.61      298.39     17.86 o
   1   6  13        0.97        8.13      5.83 o
   2   6  13        3.53        2.97      7.13 o
   3   6  13        1.77       18.10      9.25 o
   4   6  13        7.32       12.63      7.87 o
  -6   7  13        3.76        0.00      5.19 o
  -5   7  13        8.01       18.28      6.32 o
  -4   7  13        9.19       12.13      8.89 o
  -3   7  13       48.52       38.79      9.64 o
  -2   7  13       30.70       32.18      6.47 o
  -1   7  13       44.36       40.63     13.53 o
   0   7  13      125.15      143.81     13.13 o
   1   7  13       93.51       97.31     26.66 o
   2   7  13       67.87       77.33     10.23 o
   3   7  13       36.45       54.17     13.28 o
  -6   8  13       25.80       52.05      8.58 o
  -5   8  13       23.99       25.69      8.41 o
  -4   8  13        8.46        0.00      4.99 o
  -3   8  13       38.83       39.45      7.37 o
  -2   8  13        4.73        4.07      5.29 o
  -1   8  13        8.49        0.48      5.73 o
   0   8  13       43.64       49.87     11.92 o
   1   8  13        8.58       10.29      5.49 o
   2   8  13       15.38       21.24      6.81 o
  -5   9  13       15.08       35.76      8.21 o
  -4   9  13        4.03        0.00      6.01 o
  -3   9  13        4.93        0.00      6.25 o
  -2   9  13      122.78      130.90     10.65 o
  -1   9  13       16.32       27.60      6.10 o
   0   9  13      191.22      224.18     16.14 o
   1   9  13       29.15       27.71      7.31 o
  -3  10  13       16.96       39.73      7.32 o
  -2  10  13       32.13       45.68      8.45 o
  -1  10  13       28.38       36.87      7.76 o
   0  10  13       81.51       95.37     11.16 o
  -8   0  14       61.05       51.60     16.65 o
  -7   0  14        7.00       15.79     12.55 o
  -6   0  14      130.19      162.91     21.14 o
  -5   0  14       14.08       16.78      9.51 o
  -4   0  14       57.09       67.39     13.41 o
  -3   0  14        2.99        3.53      7.80 o
  -2   0  14        1.66        2.17      5.35 o
  -1   0  14       36.28       41.47      7.25 o
   0   0  14       49.44       66.67      8.68 o
   1   0  14      287.18      309.84     25.96 o
   2   0  14        3.82       25.63     13.08 o
   3   0  14       56.29       28.08     14.73 o
   4   0  14        0.68        0.00      9.84 o
  -8   1  14       13.16       19.46      8.75 o
  -7   1  14       34.25       43.18     10.25 o
  -6   1  14        0.61        0.00      6.00 o
  -5   1  14       31.18       32.87      6.08 o
  -4   1  14       21.97       26.97      9.48 o
  -3   1  14       64.39       57.59      6.86 o
  -2   1  14        0.29        2.14      6.24 o
  -1   1  14      119.85      121.13      7.54 o
   0   1  14       32.41       29.17      4.96 o
   1   1  14        9.89       22.83     10.57 o
   2   1  14       98.34       85.00     13.87 o
   3   1  14        1.71        0.00     12.25 o
   4   1  14        8.29        7.23      9.97 o
  -7   2  14       96.71       84.05     14.60 o
  -6   2  14       37.89       42.10      7.30 o
  -5   2  14       90.83       93.40     11.29 o
  -4   2  14        0.74        1.91      3.97 o
  -3   2  14      446.61      422.15     16.39 o
  -2   2  14       95.66       86.27      7.98 o
  -1   2  14      184.24      177.04      9.22 o
   0   2  14      275.15      272.85     11.20 o
   1   2  14       23.48       34.19     11.33 o
   2   2  14        3.22        0.94      9.48 o
   3   2  14       25.76       34.15      9.71 o
   4   2  14        3.40        6.06     11.13 o
  -7   3  14       15.67       18.43      6.65 o
  -6   3  14       35.92       34.79     14.59 o
  -5   3  14       36.21       43.72      6.97 o
  -4   3  14        7.98        2.05      3.77 o
  -3   3  14        0.07        3.04      4.75 o
  -2   3  14       36.70       47.22      6.64 o
  -1   3  14       11.37       17.61      5.06 o
   0   3  14      173.15      199.59     11.40 o
   1   3  14       63.15       90.47      8.53 o
   2   3  14      171.96      162.68     14.73 o
   3   3  14        1.20        0.00      7.99 o
   4   3  14        2.93        7.92      8.50 o
  -7   4  14        0.10        2.18      4.89 o
  -6   4  14        3.38        0.00      8.66 o
  -5   4  14       72.76       76.11      8.32 o
  -4   4  14        6.38        4.65      4.18 o
  -3   4  14      142.13      167.83     11.14 o
  -2   4  14       52.60       43.47     12.29 o
  -1   4  14      225.95      197.01     14.93 o
   0   4  14       65.87       79.86     15.53 o
   1   4  14       16.11       27.02      7.50 o
   2   4  14        4.03       14.26      8.59 o
   3   4  14        3.31       21.42     10.54 o
  -7   5  14        1.82        3.42      5.87 o
  -6   5  14        1.82        2.03      5.32 o
  -5   5  14        0.98        1.90      5.55 o
  -4   5  14      120.32      137.81      9.38 o
  -3   5  14       18.31       24.49      5.07 o
  -2   5  14        3.61        5.40      4.27 o
  -1   5  14        1.83        0.00      5.14 o
   0   5  14        0.06        5.39     11.99 o
   1   5  14        3.85        0.00      5.86 o
   2   5  14        0.01        0.00     10.57 o
   3   5  14        1.92        2.75      7.86 o
  -6   6  14        0.01        6.39      7.35 o
  -5   6  14        0.17        1.38      7.15 o
  -4   6  14       31.94       37.12      7.03 o
  -3   6  14        4.44        2.88      4.71 o
  -2   6  14        1.02        4.86      5.57 o
  -1   6  14       10.69       12.86      5.45 o
   0   6  14       43.54       42.00      8.72 o
   1   6  14        0.11        3.15      5.81 o
   2   6  14       28.88       41.69     11.63 o
   3   6  14        5.68        1.78      7.53 o
  -6   7  14        2.00        4.31      6.16 o
  -5   7  14        2.58       13.95      8.16 o
  -4   7  14        1.68        3.58      9.49 o
  -3   7  14       43.83       37.89      7.04 o
  -2   7  14       10.05       14.29      8.84 o
  -1   7  14        2.71        8.64      5.33 o
   0   7  14       32.79       45.60      8.68 o
   1   7  14        0.95       10.39      5.97 o
   2   7  14       28.21       34.88     11.56 o
  -5   8  14        6.84       15.75      7.45 o
  -4   8  14       16.21       32.08      8.62 o
  -3   8  14       18.36       12.16      5.51 o
  -2   8  14        1.41        1.73      5.63 o
  -1   8  14       11.58       19.56      6.54 o
   0   8  14      129.53      115.95     12.26 o
   1   8  14        6.28        8.74      5.98 o
  -3   9  14        5.00        7.04      8.78 o
  -2   9  14       40.87       53.90      7.76 o
  -1   9  14       17.95       17.18      6.50 o
   0   9  14       36.04       40.20     11.66 o
  -7   1  15        0.06        0.00      7.45 o
  -6   1  15        1.38        0.00      7.21 o
  -5   1  15       37.23       32.75      7.77 o
  -4   1  15       56.65       68.55      7.49 o
  -3   1  15       66.82       91.95     10.91 o
  -2   1  15       14.12        9.87      6.50 o
  -1   1  15       87.88       82.65      6.99 o
   0   1  15       28.54       33.37      6.35 o
   1   1  15        3.36        9.11      8.20 o
   2   1  15        2.07        8.40      8.46 o
   3   1  15        3.52        6.87      8.56 o
  -7   2  15       15.67        0.00      8.29 o
  -6   2  15        9.60       14.20     12.16 o
  -5   2  15        6.55        1.25      6.60 o
  -4   2  15       13.40        2.29      5.66 o
  -3   2  15        1.18        0.00      4.60 o
  -2   2  15       25.35       18.56      5.35 o
  -1   2  15      156.85      159.13     10.69 o
   0   2  15        2.42        4.10      5.93 o
   1   2  15        1.63        8.31      8.06 o
   2   2  15       80.98       76.99     11.91 o
   3   2  15        8.33        0.00      8.05 o
  -6   3  15       40.50       38.41      7.51 o
  -5   3  15        8.97       12.86      5.32 o
  -4   3  15        5.74        0.00      5.01 o
  -3   3  15       25.10       19.42      5.65 o
  -2   3  15       25.77       26.80      5.85 o
  -1   3  15       36.01       29.87      5.96 o
   0   3  15       84.39       97.28     10.70 o
   1   3  15        5.32       20.67      8.43 o
   2   3  15      225.04      267.71     20.02 o
   3   3  15       27.55       20.05     10.16 o
  -6   4  15       27.32       56.38      8.15 o
  -5   4  15       23.64       21.92      7.22 o
  -4   4  15       77.48       86.42      8.83 o
  -3   4  15       13.87       13.30      5.16 o
  -2   4  15      225.80      236.59     13.08 o
  -1   4  15       39.36       44.12      6.75 o
   0   4  15        1.17        0.00      5.98 o
   1   4  15       18.57        9.84     10.77 o
   2   4  15        5.37        0.00     10.57 o
  -6   5  15        6.80        1.15     11.14 o
  -5   5  15        0.00        1.09      9.44 o
  -4   5  15       14.28        8.73      4.42 o
  -3   5  15      131.81      152.66     11.82 o
  -2   5  15       10.29       15.82      4.61 o
  -1   5  15       39.63       49.71     11.40 o
   0   5  15       45.86       46.76      8.78 o
   1   5  15        1.02       13.41     10.44 o
   2   5  15       20.64        0.00     11.50 o
  -5   6  15        0.15        0.00      7.37 o
  -4   6  15       33.37       50.33      7.40 o
  -3   6  15        3.54        6.33      5.37 o
  -2   6  15       30.33       29.82      6.21 o
  -1   6  15       24.01       23.06      7.46 o
   0   6  15       33.98       36.97      8.76 o
   1   6  15       39.38       44.26      9.27 o
  -4   7  15       20.04       26.55      7.12 o
  -3   7  15       29.67       40.16      7.57 o
  -2   7  15        2.18        2.02      5.45 o
  -1   7  15       11.75       10.14      7.73 o
   0   7  15       11.03       20.19      9.28 o
  -3   8  15       18.55       24.31      6.80 o
  -2   8  15       31.85       33.78      7.01 o
  -1   8  15       26.66       27.56      8.62 o
  -6   0  16       28.81       41.95     13.54 o
  -5   0  16        0.39        1.52      6.87 o
  -4   0  16        0.07        7.93      7.73 o
  -3   0  16       81.38      111.98     16.19 o
  -2   0  16        3.46        0.00      9.02 o
  -1   0  16        7.27        7.09      5.83 o
   0   0  16        5.64        3.24      8.26 o
   1   0  16        1.25        0.20     11.10 o
   2   0  16       12.36       12.68     13.61 o
  -6   1  16        0.00        2.20     13.18 o
  -5   1  16       44.14       31.36      7.87 o
  -4   1  16        8.98        2.78     12.19 o
  -3   1  16       29.60       49.67      8.28 o
  -2   1  16       27.68       19.55      6.76 o
  -1   1  16       60.99       66.72      6.60 o
   0   1  16        7.56        9.54      7.37 o
   1   1  16      236.88      255.26     17.93 o
   2   1  16        7.82       18.04     17.97 o
  -6   2  16        1.04        0.12      9.12 o
  -5   2  16       18.73       20.81      7.37 o
  -4   2  16        3.75        7.78      4.60 o
  -3   2  16        0.51        6.07      4.55 o
  -2   2  16        0.96       12.32      5.16 o
  -1   2  16      189.04      201.90     12.07 o
   0   2  16       14.35       23.89      7.73 o
   1   2  16       33.41       25.01      9.19 o
   2   2  16       21.85        9.51      9.74 o
  -5   3  16        1.01        2.80      4.45 o
  -4   3  16        0.06        0.00      8.14 o
  -3   3  16       66.53       43.77      8.18 o
  -2   3  16       50.18       47.18      7.11 o
  -1   3  16      141.55      162.47     11.35 o
   0   3  16       11.49        1.51      6.06 o
   1   3  16       35.46       22.00     13.54 o
  -5   4  16        4.53       10.28      5.28 o
  -4   4  16       18.80        7.56      5.14 o
  -3   4  16       20.82       14.19      7.19 o
  -2   4  16       21.08       17.50      5.40 o
  -1   4  16       18.97       26.89      7.71 o
   0   4  16        0.41        0.00      5.78 o
   1   4  16       10.17       21.60     13.61 o
  -4   5  16       20.88       29.82      5.75 o
  -3   5  16        8.84       10.36      5.49 o
  -2   5  16        0.46       10.45      6.09 o
  -1   5  16        4.01        0.00      5.43 o
   0   5  16        0.81        8.28      6.86 o
  -4   6  16        0.21        7.06      5.69 o
  -3   6  16       18.55       26.75      6.27 o
  -2   6  16        3.78        0.29     10.22 o
  -1   6  16        1.73        5.76      6.52 o
  -5   1  17        8.57        0.00      6.07 o
  -4   1  17        0.72        0.34     12.25 o
  -3   1  17        2.41        6.51      5.93 o
  -2   1  17        1.92        5.60      6.23 o
  -1   1  17        7.93        5.40      6.77 o
   0   1  17       14.90        1.99     11.46 o
  -4   2  17        2.07        6.19      5.22 o
  -3   2  17        0.44        0.72      4.97 o
  -2   2  17        5.27        0.00      7.40 o
  -1   2  17       10.97        4.68      6.82 o
   0   2  17        7.69        1.98     10.24 o
  -4   3  17       51.83       48.90      7.21 o
  -3   3  17        7.18       20.03      9.53 o
  -2   3  17        7.90        6.61      5.81 o
  -1   3  17        1.23        8.67      6.21 o
   0   3  17        2.65        4.76     10.17 o
  -3   4  17        0.00        5.42      8.63 o
  -2   4  17        0.50        0.73      5.12 o
  -1   4  17       17.50       21.17      8.79 o
 
